# Supplementary material for: Characterizing epithelial‐mesenchymal transition‐linked heterogeneity in breast cancer circulating tumor cells at a single‐cell level
Source: Mol Oncol. 2025 Oct 5;19(12):3685–705. doi: 10.1002/1878-0261.70132 (PMC12688172; doi:10.1002/1878-0261.70132)
Supplement: Supplementary file 2 — Table S7. Differentially expressed genes in true CTCs (tCTCs) vs true normal cells of the PBMC fraction (tNCs). Table S8. The processes disturbed in true CTCs (tCTCs) vs true normal cells of the PBMC fraction (tNCs). Table S9. Differentially expressed genes in mesenchymal CTCs (mCTCs) vs white blood cells (WBCs) in the validation set. Table S10. The processes inhibited in mesenchymal CTCs (mCTCs) vs white blood cells (WBCs) in the validation set. Table S11. Differentially expressed genes in epithelial CTCs (eCTCs) vs white blood cells (WBCs) in the validation set. Table S12. The processes changed in epithelial CTCs (eCTCs) vs white blood cells (WBCs) in the validation set. Table S13. Differences in expression of genes encoding large and small core ribosomal subunits. [file MOL2-19-3685-s002.xlsx]

## Sheet: Table S7
Table S7 Differentially expressed genes in true CTCs (tCTCs) vs true normal cells of the PBMC fraction (tNCs).
ENSEMBL ID	ENTREZ ID	Gene symbol	Gene name	log2(fold change)	P
ENSG00000143546.9	6279	S100A8	S100 calcium binding protein A8	-7.15974	0.00652722
ENSG00000163220.10	6280	S100A9	S100 calcium binding protein A9	-6.89053	0.00109651
ENSG00000164587.11	6208	RPS14	ribosomal protein S14	-6.87762	0.00240554
ENSG00000142534.6	6205	RPS11	ribosomal protein S11	-6.57793	0.00934247
ENSG00000198755.10	4736	RPL10A	ribosomal protein L10a	-6.3084	0.0162475
ENSG00000089009.15	6128	RPL6	ribosomal protein L6	-6.26939	0.00621033
ENSG00000149806.10	2197	FAU	FAU ubiquitin like and ribosomal protein S30 fusion	-6.21284	0.00335882
ENSG00000090382.6	4069	LYZ	lysozyme	-6.09865	0.0176756
ENSG00000030582.17	2896	GRN	granulin precursor	-5.8423	0.00245375
ENSG00000213741.9	6235	RPS29	ribosomal protein S29	-5.75179	0.0305825
ENSG00000162511.7	7805	LAPTM5	lysosomal protein transmembrane 5	-5.72826	0.00102475
ENSG00000147403.16	6134	RPL10	ribosomal protein L10	-5.69595	0.0328904
ENSG00000136167.13	3936	LCP1	lymphocyte cytosolic protein 1	-5.6929	0.000347707
ENSG00000147162.13	8473	OGT	O-linked N-acetylglucosamine (GlcNAc) transferase	-5.63418	0.032669
ENSG00000011600.11	7305	TYROBP	transmembrane immune signaling adaptor TYROBP	-5.61573	0.00194347
ENSG00000114942.13	1933	EEF1B2	eukaryotic translation elongation factor 1 beta 2	-5.61456	0.0113782
ENSG00000149273.14	6188	RPS3	ribosomal protein S3	-5.51654	0.0217563
ENSG00000135404.11	967	CD63	CD63 molecule	-5.46919	0.0433508
ENSG00000019582.14	972	CD74	CD74 molecule	-5.37417	0.00294216
ENSG00000165168.7	1536	CYBB	cytochrome b-245 beta chain	-5.28091	2.44243e-05
ENSG00000125691.12	9349	RPL23	ribosomal protein L23	-5.27553	0.0486933
ENSG00000143947.13	6233	RPS27A	ribosomal protein S27a	-5.26971	0.0400119
ENSG00000145592.13	6167	RPL37	ribosomal protein L37	-5.17554	0.000601307
ENSG00000008988.9	6224	RPS20	ribosomal protein S20	-5.17554	0.00171483
ENSG00000148303.16	6130	RPL7A	ribosomal protein L7a	-5.17043	0.00755203
ENSG00000170889.13	6203	RPS9	ribosomal protein S9	-5.04587	0.000379051
ENSG00000231925.11	6892	TAPBP	TAP binding protein	-4.99075	0.0258797
ENSG00000166598.14	7184	HSP90B1	heat shock protein 90 beta family member 1	-4.98313	0.0481731
ENSG00000021355.12	1992	SERPINB1	serpin family B member 1	-4.94408	0.0152136
ENSG00000231500.6	6222	RPS18	ribosomal protein S18	-4.93751	0.0357288
ENSG00000184983.9	4700	NDUFA6	NADH:ubiquinone oxidoreductase subunit A6	-4.93082	0.0437234
ENSG00000100503.23	51199	NIN	ninein	-4.8862	0.0127655
ENSG00000162434.11	3716	JAK1	Janus kinase 1	-4.88176	0.0231001
ENSG00000132670.20	5786	PTPRA	protein tyrosine phosphatase receptor type A	-4.86956	0.0452425
ENSG00000118640.10	8673	VAMP8	vesicle associated membrane protein 8	-4.80491	0.0495109
ENSG00000103187.7	23406	COTL1	coactosin like F-actin binding protein 1	-4.80458	0.0280449
ENSG00000136942.14	11224	RPL35	ribosomal protein L35	-4.78782	0.0271667
ENSG00000138071.13	10097	ACTR2	actin related protein 2	-4.76767	0.0202366
ENSG00000142937.11	6202	RPS8	ribosomal protein S8	-4.74045	0.02592
ENSG00000197386.10	3064	HTT	huntingtin	-4.73762	0.019583
ENSG00000125304.8	9375	TM9SF2	transmembrane 9 superfamily member 2	-4.73718	0.00467895
ENSG00000131236.16	10487	CAP1	cyclase associated actin cytoskeleton regulatory protein 1	-4.73153	0.00897022
ENSG00000102879.15	11151	CORO1A	coronin 1A	-4.72189	0.00401228
ENSG00000110934.10	51411	BIN2	bridging integrator 2	-4.70937	0.0145153
ENSG00000122406.12	6125	RPL5	ribosomal protein L5	-4.68014	0.0403926
ENSG00000265972.5	10628	TXNIP	thioredoxin interacting protein	-4.63314	0.00208542
ENSG00000231389.7	3113	HLA-DPA1	major histocompatibility complex, class II, DP alpha 1	-4.62928	0.0227483
ENSG00000244754.8	10443	N4BP2L2	NEDD4 binding protein 2 like 2	-4.57445	0.0218847
ENSG00000182670.13	7267	TTC3	tetratricopeptide repeat domain 3	-4.57445	0.0478843
ENSG00000135390.17	517	ATP5MC2	ATP synthase membrane subunit c locus 2	-4.56658	0.0185542
ENSG00000204472.12	199	AIF1	allograft inflammatory factor 1	-4.5373	0.00314431
ENSG00000005483.20	55904	KMT2E	lysine methyltransferase 2E (inactive)	-4.52564	0.00847182
ENSG00000151092.16	55768	NGLY1	N-glycanase 1	-4.49311	0.000980259
ENSG00000135046.13	301	ANXA1	annexin A1	-4.48482	0.00545721
ENSG00000026025.15	7431	VIM	vimentin	-4.46914	0.0020084
ENSG00000204323.5	643008	SMIM5	small integral membrane protein 5	-4.46226	0.0163425
ENSG00000137642.12	6653	SORL1	sortilin related receptor 1	-4.44968	0.00238051
ENSG00000134884.13	55082	ARGLU1	arginine and glutamate rich 1	-4.41841	0.0411982
ENSG00000127022.14	821	CANX	calnexin	-4.31029	0.0140238
ENSG00000170275.14	10491	CRTAP	cartilage associated protein	-4.30342	0.0194375
ENSG00000132424.14	25957	PNISR	PNN interacting serine and arginine rich protein	-4.29943	0.0384859
ENSG00000198830.10	3151	HMGN2	high mobility group nucleosomal binding domain 2	-4.27007	0.0184312
ENSG00000107290.13	23064	SETX	senataxin	-4.25976	0.000856195
ENSG00000010810.17	2534	FYN	FYN proto-oncogene, Src family tyrosine kinase	-4.17968	0.0185035
ENSG00000159140.19	6651	SON	SON DNA and RNA binding protein	-4.17576	0.047994
ENSG00000101347.8	25939	SAMHD1	SAM and HD domain containing deoxynucleoside triphosphate triphosphohydrolase 1	-4.16579	0.000632024
ENSG00000149600.11	149951	COMMD7	COMM domain containing 7	-4.16107	0.0270627
ENSG00000126264.9	10870	HCST	hematopoietic cell signal transducer	-4.13873	4.35665e-05
ENSG00000005022.5	292	SLC25A5	solute carrier family 25 member 5	-4.09152	0.047484
ENSG00000116251.9	6146	RPL22	ribosomal protein L22	-4.07261	0.0467004
ENSG00000170776.21	11214	AKAP13	A-kinase anchoring protein 13	-4.07225	0.00143741
ENSG00000116754.13	9295	SRSF11	serine and arginine rich splicing factor 11	-4.06427	0.000805075
ENSG00000181555.20	29072	SETD2	SET domain containing 2, histone lysine methyltransferase	-4.06427	0.0219905
ENSG00000213625.8	54741	LEPROT	leptin receptor overlapping transcript	-4.06278	0.0320224
ENSG00000118181.10	6230	RPS25	ribosomal protein S25	-4.0616	0.0270842
ENSG00000254087.7	4067	LYN	LYN proto-oncogene, Src family tyrosine kinase	-4.06033	0.00147746
ENSG00000186517.13	257106	ARHGAP30	Rho GTPase activating protein 30	-4.04596	0.000706314
ENSG00000149311.18	472	ATM	ATM serine/threonine kinase	-4.04596	0.00443281
ENSG00000119013.8	4709	NDUFB3	NADH:ubiquinone oxidoreductase subunit B3	-4.04596	0.0280383
ENSG00000163349.21	204851	HIPK1	homeodomain interacting protein kinase 1	-4.04596	0.0382351
ENSG00000115524.15	23451	SF3B1	splicing factor 3b subunit 1	-3.99786	0.0450814
ENSG00000111913.17	9750	RIPOR2	RHO family interacting cell polarization regulator 2	-3.99785	0.000205471
ENSG00000167526.13	6137	RPL13	ribosomal protein L13	-3.98007	0.0131503
ENSG00000196126.11	3123	HLA-DRB1	major histocompatibility complex, class II, DR beta 1	-3.97982	0.00643421
ENSG00000105640.12	6142	RPL18A	ribosomal protein L18a	-3.95763	0.0374699
ENSG00000100077.14	157	GRK3	G protein-coupled receptor kinase 3	-3.94601	0.00100213
ENSG00000198408.13	10724	OGA	O-GlcNAcase	-3.94451	0.00862419
ENSG00000163162.8	284996	RNF149	ring finger protein 149	-3.94291	0.00321865
ENSG00000075142.13	6717	SRI	sorcin	-3.94291	0.0393346
ENSG00000157873.17	8764	TNFRSF14	TNF receptor superfamily member 14	-3.91735	0.00504029
ENSG00000114857.17	4820	NKTR	natural killer cell triggering receptor	-3.91078	0.00498777
ENSG00000091527.15	55573	CDV3	CDV3 homolog	-3.88605	0.00900103
ENSG00000165025.14	6850	SYK	spleen associated tyrosine kinase	-3.88605	0.0491251
ENSG00000110077.14	64231	MS4A6A	membrane spanning 4-domains A6A	-3.86483	0.00204731
ENSG00000108848.15	51747	LUC7L3	LUC7 like 3 pre-mRNA splicing factor	-3.83043	0.0438235
ENSG00000101150.17	7165	TPD52L2	TPD52 like 2	-3.81372	0.0207193
ENSG00000105698.15	7392	USF2	upstream transcription factor 2, c-fos interacting	-3.81372	0.0308907
ENSG00000130741.10	1968	EIF2S3	eukaryotic translation initiation factor 2 subunit gamma	-3.81029	0.0331872
ENSG00000197969.11	23230	VPS13A	vacuolar protein sorting 13 homolog A	-3.80755	0.0402946
ENSG00000110876.9	6404	SELPLG	selectin P ligand	-3.78569	0.0016999
ENSG00000145287.10	51316	PLAC8	placenta associated 8	-3.78569	0.0187759
ENSG00000169442.8	1043	CD52	CD52 molecule	-3.78223	0.00503079
ENSG00000143119.12	963	CD53	CD53 molecule	-3.78223	0.0141146
ENSG00000120899.17	2185	PTK2B	protein tyrosine kinase 2 beta	-3.78223	0.0224857
ENSG00000109861.15	1075	CTSC	cathepsin C	-3.76061	0.00251863
ENSG00000128340.14	5880	RAC2	Rac family small GTPase 2	-3.7536	0.00177397
ENSG00000081237.18	5788	PTPRC	protein tyrosine phosphatase receptor type C	-3.74974	0.00231283
ENSG00000048740.18	10659	CELF2	CUGBP Elav-like family member 2	-3.73452	0.0141959
ENSG00000261371.5	5175	PECAM1	platelet and endothelial cell adhesion molecule 1	-3.7219	0.0217632
ENSG00000124831.18	9208	LRRFIP1	LRR binding FLII interacting protein 1	-3.71936	0.0190441
ENSG00000114867.20	1981	EIF4G1	eukaryotic translation initiation factor 4 gamma 1	-3.71377	0.00335816
ENSG00000151702.16	2313	FLI1	Fli-1 proto-oncogene, ETS transcription factor	-3.69999	0.0167033
ENSG00000163131.10	1520	CTSS	cathepsin S	-3.68623	0.00932891
ENSG00000213654.9	63940	GPSM3	G protein signaling modulator 3	-3.68171	0.000232681
ENSG00000204287.13	3122	HLA-DRA	major histocompatibility complex, class II, DR alpha	-3.67774	0.00483267
ENSG00000188846.13	9045	RPL14	ribosomal protein L14	-3.65421	0.0144362
ENSG00000005844.17	3683	ITGAL	integrin subunit alpha L	-3.64807	0.00819837
ENSG00000166501.12	5579	PRKCB	protein kinase C beta	-3.64443	0.000891562
ENSG00000144713.12	6161	RPL32	ribosomal protein L32	-3.61225	0.0164289
ENSG00000075151.20	8672	EIF4G3	eukaryotic translation initiation factor 4 gamma 3	-3.60796	0.0184077
ENSG00000163682.15	6133	RPL9	ribosomal protein L9	-3.60179	0.0425105
ENSG00000104408.9	3646	EIF3E	eukaryotic translation initiation factor 3 subunit E	-3.59977	0.0314503
ENSG00000183354.11	158358	BRD10	bromodomain containing 10	-3.58347	0.0205018
ENSG00000185811.16	10320	IKZF1	IKAROS family zinc finger 1	-3.57622	0.00803004
ENSG00000078369.17	2782	GNB1	G protein subunit beta 1	-3.57042	0.0316703
ENSG00000135976.17	375248	ANKRD36	ankyrin repeat domain 36	-3.54376	0.0467042
ENSG00000114978.17	55233	MOB1A	MOB kinase activator 1A	-3.52226	0.00763372
ENSG00000167461.11	4218	RAB8A	RAB8A, member RAS oncogene family	-3.51842	0.00969702
ENSG00000189067.12	9516	LITAF	lipopolysaccharide induced TNF factor	-3.51139	0.0126402
ENSG00000167863.11	10476	ATP5PD	ATP synthase peripheral stalk subunit d	-3.51055	0.0197009
ENSG00000132334.16	5791	PTPRE	protein tyrosine phosphatase receptor type E	-3.50441	0.0042802
ENSG00000104894.11	951	CD37	CD37 molecule	-3.49403	0.0015203
ENSG00000111716.12	3945	LDHB	lactate dehydrogenase B	-3.49403	0.0019079
ENSG00000124795.14	7913	DEK	DEK proto-oncogene	-3.49403	0.0142704
ENSG00000100941.8	5411	PNN	pinin, desmosome associated protein	-3.48235	0.0204229
ENSG00000144028.14	23020	SNRNP200	small nuclear ribonucleoprotein U5 subunit 200	-3.47793	0.0169403
ENSG00000214485.6	6174	RPL7P1	ribosomal protein L7 pseudogene 1	-3.45104	0.0455471
ENSG00000067900.7	6093	ROCK1	Rho associated coiled-coil containing protein kinase 1	-3.44533	0.0255431
ENSG00000147526.19	6867	TACC1	transforming acidic coiled-coil containing protein 1	-3.41176	0.0156411
ENSG00000163563.7	4332	MNDA	myeloid cell nuclear differentiation antigen	-3.39688	0.00845497
ENSG00000185862.6	2124	EVI2B	ecotropic viral integration site 2B	-3.39358	0.00305792
ENSG00000081320.10	9262	STK17B	serine/threonine kinase 17b	-3.39217	0.0101559
ENSG00000162402.13	23358	USP24	ubiquitin specific peptidase 24	-3.39217	0.0189522
ENSG00000129534.13	55320	MIS18BP1	MIS18 binding protein 1	-3.39001	0.00925196
ENSG00000168066.20	7536	SF1	splicing factor 1	-3.39001	0.0306182
ENSG00000182372.9	2055	CLN8	CLN8 transmembrane ER and ERGIC protein	-3.37978	0.00569958
ENSG00000197747.8	6281	S100A10	S100 calcium binding protein A10	-3.36827	0.0337401
ENSG00000176903.4	9240	PNMA1	PNMA family member 1	-3.36392	0.00673419
ENSG00000051523.10	1535	CYBA	cytochrome b-245 alpha chain	-3.35583	0.00448761
ENSG00000153046.17	9425	CDYL	chromodomain Y like	-3.35145	0.0144148
ENSG00000168071.21	283234	CCDC88B	coiled-coil domain containing 88B	-3.34118	0.00791298
ENSG00000105323.16	11100	HNRNPUL1	heterogeneous nuclear ribonucleoprotein U like 1	-3.33327	0.0230363
ENSG00000153914.15	140890	SREK1	splicing regulatory glutamic acid and lysine rich protein 1	-3.33168	0.00636876
ENSG00000132274.15	10346	TRIM22	tripartite motif containing 22	-3.32294	0.0108847
ENSG00000169045.17	3187	HNRNPH1	heterogeneous nuclear ribonucleoprotein H1	-3.32065	0.0417741
ENSG00000137841.11	5330	PLCB2	phospholipase C beta 2	-3.30279	0.0010977
ENSG00000189079.15	196528	ARID2	AT-rich interaction domain 2	-3.27717	0.00112805
ENSG00000160255.17	3689	ITGB2	integrin subunit beta 2	-3.27717	0.00140441
ENSG00000204257.14	3108	HLA-DMA	major histocompatibility complex, class II, DM alpha	-3.25329	0.00605448
ENSG00000211450.9	280636	SELENOH	selenoprotein H	-3.24452	0.0404219
ENSG00000089280.18	2521	FUS	FUS RNA binding protein	-3.23613	0.022804
ENSG00000230590.8	100302692	FTX	FTX transcript, XIST regulator	-3.23381	0.0227385
ENSG00000111252.10	10019	SH2B3	SH2B adaptor protein 3	-3.23299	0.0125109
ENSG00000115091.11	10096	ACTR3	actin related protein 3	-3.22078	0.025459
ENSG00000152558.14	114908	TMEM123	transmembrane protein 123	-3.19855	0.00149336
ENSG00000077420.15	54518	APBB1IP	amyloid beta precursor protein binding family B member 1 interacting protein	-3.19855	0.00197729
ENSG00000197442.9	4217	MAP3K5	mitogen-activated protein kinase kinase kinase 5	-3.19855	0.00797322
ENSG00000283041.1	729998	LOC729998	eukaryotic translation elongation factor 1 gamma pseudogene	-3.19855	0.00882825
ENSG00000100300.17	706	TSPO	translocator protein	-3.19855	0.0167263
ENSG00000135317.12	57231	SNX14	sorting nexin 14	-3.19855	0.0176794
ENSG00000113648.16	9555	MACROH2A1	macroH2A.1 histone	-3.19855	0.0197865
ENSG00000136527.17	6434	TRA2B	transformer 2 beta homolog	-3.19855	0.0267368
ENSG00000130755.12	9535	GMFG	glia maturation factor gamma	-3.19855	0.0295466
ENSG00000181467.4	5912	RAP2B	RAP2B, member of RAS oncogene family	-3.19855	0.0425192
ENSG00000169926.10	51621	KLF13	KLF transcription factor 13	-3.19855	0.0433026
ENSG00000165119.20	3190	HNRNPK	heterogeneous nuclear ribonucleoprotein K	-3.18585	0.00647374
ENSG00000269970.1			Novel Transcript, Sense Intronic To PTGS1	-3.17109	0.0434249
ENSG00000103811.15	1512	CTSH	cathepsin H	-3.16447	0.0121987
ENSG00000065413.18	91526	ANKRD44	ankyrin repeat domain 44	-3.16447	0.026747
ENSG00000113441.15	4012	LNPEP	leucyl and cystinyl aminopeptidase	-3.16015	0.0161829
ENSG00000164713.9	25798	BRI3	brain protein I3	-3.15956	0.00582269
ENSG00000034510.5	9168	TMSB10	thymosin beta 10	-3.14147	0.011142
ENSG00000140988.15	6187	RPS2	ribosomal protein S2	-3.1275	0.0338319
ENSG00000150593.17	27250	PDCD4	programmed cell death 4	-3.10545	0.0398767
ENSG00000078747.14	83737	ITCH	itchy E3 ubiquitin protein ligase	-3.10395	0.0108151
ENSG00000122705.16	1211	CLTA	clathrin light chain A	-3.10395	0.0195393
ENSG00000198771.10	92241	RCSD1	RCSD domain containing 1	-3.08044	0.0433093
ENSG00000124588.19	4835	NQO2	N-ribosyldihydronicotinamide:quinone dehydrogenase 2	-3.05968	0.0152433
ENSG00000135090.13	51347	TAOK3	TAO kinase 3	-3.0516	0.00954094
ENSG00000168675.18	753	LDLRAD4	low density lipoprotein receptor class A domain containing 4	-3.03008	0.0134821
ENSG00000100365.14	4689	NCF4	neutrophil cytosolic factor 4	-3.00085	0.0126716
ENSG00000101294.16	81502	HM13	histocompatibility minor 13	-3.00085	0.0138884
ENSG00000158604.14	222068	TMED4	transmembrane p24 trafficking protein 4	-3.00007	0.00418761
ENSG00000186566.12	23131	GPATCH8	G-patch domain containing 8	-3.00007	0.0200692
ENSG00000138698.14	5910	RAP1GDS1	Rap1 GTPase-GDP dissociation stimulator 1	-2.98924	0.0384085
ENSG00000198837.9	9909	DENND4B	DENN domain containing 4B	-2.96825	0.00453323
ENSG00000103653.16	1445	CSK	C-terminal Src kinase	-2.96825	0.0288747
ENSG00000174839.12	201627	DENND6A	DENN domain containing 6A	-2.96417	0.00377689
ENSG00000153250.19	5937	RBMS1	RNA binding motif single stranded interacting protein 1	-2.9634	0.0177972
ENSG00000069424.14	8514	KCNAB2	potassium voltage-gated channel subfamily A regulatory beta subunit 2	-2.96108	0.00305834
ENSG00000197959.13	26052	DNM3	dynamin 3	-2.96108	0.0390971
ENSG00000089248.6	10961	ERP29	endoplasmic reticulum protein 29	-2.9265	0.0357542
ENSG00000143384.12	4170	MCL1	MCL1 apoptosis regulator, BCL2 family member	-2.9265	0.049089
ENSG00000108424.9	3837	KPNB1	karyopherin subunit beta 1	-2.90948	0.049603
ENSG00000204397.7	114769	CARD16	caspase recruitment domain family member 16	-2.88779	0.0257749
ENSG00000109475.16	6164	RPL34	ribosomal protein L34	-2.86878	0.0152141
ENSG00000138767.12	246175	CNOT6L	CCR4-NOT transcription complex subunit 6 like	-2.8559	0.0397505
ENSG00000007392.16	55692	LUC7L	LUC7 like	-2.80826	0.0203423
ENSG00000170571.11	133418	EMB	embigin	-2.80424	0.00717397
ENSG00000174718.11	55196	RESF1	retroelement silencing factor 1	-2.79897	0.00928862
ENSG00000110395.6	867	CBL	Cbl proto-oncogene	-2.79897	0.0122757
ENSG00000108669.16	9267	CYTH1	cytohesin 1	-2.79897	0.0202279
ENSG00000155097.11	528	ATP6V1C1	ATPase H+ transporting V1 subunit C1	-2.79897	0.0203374
ENSG00000114861.18	27086	FOXP1	forkhead box P1	-2.79897	0.0346734
ENSG00000088888.17	57506	MAVS	mitochondrial antiviral signaling protein	-2.78458	0.0136095
ENSG00000126107.14	79654	HECTD3	HECT domain E3 ubiquitin protein ligase 3	-2.78458	0.0422389
ENSG00000101745.16	23253	ANKRD12	ankyrin repeat domain 12	-2.78215	0.033813
ENSG00000133226.16	10250	SRRM1	serine and arginine repetitive matrix 1	-2.743	0.0476576
ENSG00000138246.15	23317	DNAJC13	DnaJ heat shock protein family (Hsp40) member C13	-2.74211	0.0221663
ENSG00000119866.20	53335	BCL11A	BCL11 transcription factor A	-2.74211	0.0419044
ENSG00000136490.8	80774	LIMD2	LIM domain containing 2	-2.7273	0.00771524
ENSG00000064607.16	10147	SUGP2	SURP and G-patch domain containing 2	-2.7273	0.0113193
ENSG00000169967.16	10746	MAP3K2	mitogen-activated protein kinase kinase kinase 2	-2.72113	0.0245074
ENSG00000111670.14	79158	GNPTAB	N-acetylglucosamine-1-phosphate transferase subunits alpha and beta	-2.70555	0.00900838
ENSG00000133112.16	7178	TPT1	tumor protein, translationally-controlled 1	-2.68492	0.0415948
ENSG00000119535.17	1441	CSF3R	colony stimulating factor 3 receptor	-2.68149	0.00484649
ENSG00000281103.1	100506776	TRG-AS1	T cell receptor gamma locus antisense RNA 1	-2.68149	0.0358006
ENSG00000112343.10	10475	TRIM38	tripartite motif containing 38	-2.67612	0.0195422
ENSG00000011454.16	23637	RABGAP1	RAB GTPase activating protein 1	-2.66324	0.00336204
ENSG00000159322.17	83440	ADPGK	ADP dependent glucokinase	-2.66324	0.00533915
ENSG00000176953.12	84901	NFATC2IP	nuclear factor of activated T cells 2 interacting protein	-2.62959	0.00226422
ENSG00000186908.14	23390	ZDHHC17	zinc finger DHHC-type palmitoyltransferase 17	-2.62959	0.0131917
ENSG00000188994.12	23036	ZNF292	zinc finger protein 292	-2.62959	0.0369878
ENSG00000264538.6	440423	SUZ12P1	SUZ12 pseudogene 1	-2.61807	0.0340339
ENSG00000169567.11	3094	HINT1	histidine triad nucleotide binding protein 1	-2.61807	0.0461089
ENSG00000005810.17	23077	MYCBP2	MYC binding protein 2	-2.61299	0.0224102
ENSG00000116679.15	10625	IVNS1ABP	influenza virus NS1A binding protein	-2.60605	0.00449226
ENSG00000099204.18	3983	ABLIM1	actin binding LIM protein 1	-2.60605	0.00962722
ENSG00000166340.15	1200	TPP1	tripeptidyl peptidase 1	-2.60222	0.0473086
ENSG00000119900.7	79627	OGFRL1	opioid growth factor receptor like 1	-2.59694	0.00806696
ENSG00000104093.13	23312	DMXL2	Dmx like 2	-2.59604	0.0496765
ENSG00000036549.12	26009	ZZZ3	zinc finger ZZ-type containing 3	-2.59226	0.00177886
ENSG00000115523.16	10578	GNLY	granulysin	-2.58142	0.0124157
ENSG00000145416.13	55016	MARCHF1	membrane associated ring-CH-type finger 1	-2.58142	0.0177749
ENSG00000119707.13	58517	RBM25	RNA binding motif protein 25	-2.5807	0.024549
ENSG00000142634.12	79180	EFHD2	EF-hand domain family member D2	-2.55157	0.0308456
ENSG00000013441.15	1195	CLK1	CDC like kinase 1	-2.54396	0.00651497
ENSG00000121892.14	23244	PDS5A	PDS5 cohesin associated factor A	-2.47894	0.0244454
ENSG00000105372.6	6223	RPS19	ribosomal protein S19	-2.46616	0.0187628
ENSG00000111237.18	51699	VPS29	VPS29 retromer complex component	-2.42861	0.0485241
ENSG00000166136.15	4714	NDUFB8	NADH:ubiquinone oxidoreductase subunit B8	-2.42574	0.027618
ENSG00000173209.22	130872	AHSA2P	activator of HSP90 ATPase homolog 2, pseudogene	-2.42574	0.031695
ENSG00000185432.11	25840	TMT1A	thiol methyltransferase 1A	-2.42574	0.0338507
ENSG00000242299.1	100131863	RPS18P5	ribosomal protein S18 pseudogene 5	-2.42006	0.0265737
ENSG00000188404.8	6402	SELL	selectin L	-2.40792	0.0195364
ENSG00000125772.12	56261	GPCPD1	glycerophosphocholine phosphodiesterase 1	-2.40792	0.0423749
ENSG00000153064.11	55024	BANK1	B cell scaffold protein with ankyrin repeats 1	-2.40792	0.0430599
ENSG00000115232.13	3676	ITGA4	integrin subunit alpha 4	-2.38133	0.00925275
ENSG00000073849.14	6480	ST6GAL1	ST6 beta-galactoside alpha-2,6-sialyltransferase 1	-2.38133	0.0128505
ENSG00000163754.17	2992	GYG1	glycogenin 1	-2.38133	0.0142863
ENSG00000077984.5	8530	CST7	cystatin F	-2.38133	0.0142928
ENSG00000118308.15	4033	IRAG2	inositol 1,4,5-triphosphate receptor associated 2	-2.38133	0.0192243
ENSG00000164031.16	79982	DNAJB14	DnaJ heat shock protein family (Hsp40) member B14	-2.37187	0.0195439
ENSG00000104907.12	55621	TRMT1	tRNA methyltransferase 1	-2.36958	0.035916
ENSG00000134242.15	26191	PTPN22	protein tyrosine phosphatase non-receptor type 22	-2.3683	0.00288514
ENSG00000187147.17	55182	RNF220	ring finger protein 220	-2.33012	0.0103139
ENSG00000072501.17	8243	SMC1A	structural maintenance of chromosomes 1A	-2.32991	0.00537284
ENSG00000172349.17	3603	IL16	interleukin 16	-2.32991	0.00705218
ENSG00000129128.12	60559	SPCS3	signal peptidase complex subunit 3	-2.32991	0.0104643
ENSG00000140368.12	9051	PSTPIP1	proline-serine-threonine phosphatase interacting protein 1	-2.32991	0.0241168
ENSG00000139278.9	11010	GLIPR1	GLI pathogenesis related 1	-2.32345	0.00136046
ENSG00000140386.12	49855	SCAPER	S-phase cyclin A associated protein in the ER	-2.31097	0.0206774
ENSG00000101596.14	23347	SMCHD1	structural maintenance of chromosomes flexible hinge domain containing 1	-2.31097	0.0226083
ENSG00000090905.18	27327	TNRC6A	trinucleotide repeat containing adaptor 6A	-2.30544	0.00300721
ENSG00000132388.12	7326	UBE2G1	ubiquitin conjugating enzyme E2 G1	-2.30544	0.0066025
ENSG00000241553.12	10093	ARPC4	actin related protein 2/3 complex subunit 4	-2.27771	0.0177736
ENSG00000253729.7	5591	PRKDC	protein kinase, DNA-activated, catalytic subunit	-2.27084	0.012079
ENSG00000065526.10	23013	SPEN	spen family transcriptional repressor	-2.27084	0.0421843
ENSG00000140105.17	7453	WARS1	tryptophanyl-tRNA synthetase 1	-2.27084	0.0463081
ENSG00000103740.9	23205	ACSBG1	acyl-CoA synthetase bubblegum family member 1	-2.24965	0.00884035
ENSG00000101265.15	9770	RASSF2	Ras association domain family member 2	-2.24965	0.010438
ENSG00000173221.13	2745	GLRX	glutaredoxin	-2.24965	0.0451346
ENSG00000242574.8	3109	HLA-DMB	major histocompatibility complex, class II, DM beta	-2.249	0.0231901
ENSG00000038427.15	1462	VCAN	versican	-2.24704	0.0163078
ENSG00000188986.6	25920	NELFB	negative elongation factor complex member B	-2.24704	0.0255372
ENSG00000126070.19	192669	AGO3	argonaute RISC catalytic component 3	-2.21544	0.022659
ENSG00000105339.10	22898	DENND3	DENN domain containing 3	-2.19846	0.0123669
ENSG00000000938.12	2268	FGR	FGR proto-oncogene, Src family tyrosine kinase	-2.18535	0.008756
ENSG00000167895.14	147138	TMC8	transmembrane channel like 8	-2.15862	0.0138106
ENSG00000116691.10	60672	MIIP	migration and invasion inhibitory protein	-2.15862	0.0332324
ENSG00000197629.5	219972	MPEG1	macrophage expressed 1	-2.15862	0.0421281
ENSG00000269858.5	112398	EGLN2	egl-9 family hypoxia inducible factor 2	-2.1171	0.00802523
ENSG00000141646.13	4089	SMAD4	SMAD family member 4	-2.11546	0.00588208
ENSG00000155744.9	285172	HYCC2	hyccin PI4KA lipid kinase complex subunit 2	-2.11106	0.00113665
ENSG00000107099.15	81704	DOCK8	dedicator of cytokinesis 8	-2.11106	0.0167616
ENSG00000153006.15	285672	SREK1IP1	SREK1 interacting protein 1	-2.11106	0.0233865
ENSG00000174238.14	5306	PITPNA	phosphatidylinositol transfer protein alpha	-2.11106	0.0377225
ENSG00000137776.16	79811	SLTM	SAFB like transcription modulator	-2.11106	0.0397795
ENSG00000197535.14	4644	MYO5A	myosin VA	-2.10261	0.00962414
ENSG00000162601.9	114803	MYSM1	Myb like, SWIRM and MPN domains 1	-2.10261	0.0370252
ENSG00000124782.19	6239	RREB1	ras responsive element binding protein 1	-2.10236	0.00701899
ENSG00000178695.5	115207	KCTD12	potassium channel tetramerization domain containing 12	-2.10236	0.0118348
ENSG00000010610.9	920	CD4	CD4 molecule	-2.10236	0.0226634
ENSG00000140750.16	55114	ARHGAP17	Rho GTPase activating protein 17	-2.10236	0.036533
ENSG00000154310.16	23043	TNIK	TRAF2 and NCK interacting kinase	-2.09907	0.0110454
ENSG00000148019.12	84131	CEP78	centrosomal protein 78	-2.09907	0.015974
ENSG00000123329.17	64333	ARHGAP9	Rho GTPase activating protein 9	-2.09907	0.0192484
ENSG00000104870.12	2217	FCGRT	Fc gamma receptor and transporter	-2.09907	0.0258531
ENSG00000122224.17	4063	LY9	lymphocyte antigen 9	-2.06998	0.0201737
ENSG00000172890.11	55191	NADSYN1	NAD synthetase 1	-2.04638	0.0176682
ENSG00000165178.9	654817	NCF1C	neutrophil cytosolic factor 1C (pseudogene)	-2.0144	0.0393055
ENSG00000028528.14	6642	SNX1	sorting nexin 1	-1.99854	0.00920192
ENSG00000256537.4	100129361	SMIM10L1	small integral membrane protein 10 like 1	-1.99854	0.0215921
ENSG00000135677.10	2799	GNS	glucosamine (N-acetyl)-6-sulfatase	-1.99854	0.0230168
ENSG00000071537.13	6400	SEL1L	SEL1L adaptor subunit of SYVN1 ubiquitin ligase	-1.99854	0.0308245
ENSG00000147168.12	3561	IL2RG	interleukin 2 receptor subunit gamma	-1.99591	0.01059
ENSG00000072818.11	9744	ACAP1	ArfGAP with coiled-coil, ankyrin repeat and PH domains 1	-1.97083	0.0058347
ENSG00000018280.16	6556	SLC11A1	solute carrier family 11 member 1	-1.96136	0.0209435
ENSG00000167323.11	6786	STIM1	stromal interaction molecule 1	-1.96136	0.0433459
ENSG00000227081.5	654365	RPS27P3	ribosomal protein S27 pseudogene 3	-1.95495	0.0412461
ENSG00000076641.4	55824	PAG1	phosphoprotein membrane anchor with glycosphingolipid microdomains 1	-1.94402	0.00839656
ENSG00000105202.8	2091	FBL	fibrillarin	-1.91725	0.0229602
ENSG00000065135.10	2773	GNAI3	G protein subunit alpha i3	-1.90917	0.048719
ENSG00000009413.15	5980	REV3L	REV3 like, DNA directed polymerase zeta catalytic subunit	-1.90067	0.0137892
ENSG00000126756.11	8409	UXT	ubiquitously expressed prefoldin like chaperone	-1.90067	0.0216164
ENSG00000196295.11	401320	GARS1-DT	GARS1 divergent transcript	-1.89048	0.0170644
ENSG00000072958.8	8907	AP1M1	adaptor related protein complex 1 subunit mu 1	-1.89048	0.0215692
ENSG00000166912.16	54893	MTMR10	myotubularin related protein 10	-1.89048	0.0396368
ENSG00000089820.15	393	ARHGAP4	Rho GTPase activating protein 4	-1.88549	0.00275808
ENSG00000198502.5	3127	HLA-DRB5	major histocompatibility complex, class II, DR beta 5	-1.86749	0.00878163
ENSG00000028137.18	7133	TNFRSF1B	TNF receptor superfamily member 1B	-1.86749	0.0135891
ENSG00000215030.5	388344	RPL13P12	ribosomal protein L13 pseudogene 12	-1.8636	0.0136621
ENSG00000163466.15	10109	ARPC2	actin related protein 2/3 complex subunit 2	-1.85026	0.015961
ENSG00000215021.8	11331	PHB2	prohibitin 2	-1.84991	0.00929844
ENSG00000136280.15	83605	CCM2	CCM2 scaffold protein	-1.84991	0.016105
ENSG00000126882.12	286336	FAM78A	family with sequence similarity 78 member A	-1.84991	0.0210137
ENSG00000089063.14	29058	TMEM230	transmembrane protein 230	-1.84991	0.0243506
ENSG00000167483.17	199786	NIBAN3	niban apoptosis regulator 3	-1.84991	0.027186
ENSG00000054654.16	23224	SYNE2	spectrin repeat containing nuclear envelope protein 2	-1.82946	0.039571
ENSG00000108518.7	5216	PFN1	profilin 1	-1.81264	0.0459573
ENSG00000131165.14	5119	CHMP1A	charged multivesicular body protein 1A	-1.8046	0.0171521
ENSG00000179051.13	55920	RCC2	regulator of chromosome condensation 2	-1.8046	0.038678
ENSG00000120802.13	7112	TMPO	thymopoietin	-1.80404	0.0430754
ENSG00000009954.10	9031	BAZ1B	bromodomain adjacent to zinc finger domain 1B	-1.77553	0.00295624
ENSG00000183298.5	730029	RPSAP19	ribosomal protein SA pseudogene 19	-1.77403	0.00600395
ENSG00000177663.13	23765	IL17RA	interleukin 17 receptor A	-1.76875	0.00989021
ENSG00000068745.14	51447	IP6K2	inositol hexakisphosphate kinase 2	-1.76875	0.0113441
ENSG00000139641.12	23344	ESYT1	extended synaptotagmin 1	-1.76875	0.0134101
ENSG00000063978.15	6047	RNF4	ring finger protein 4	-1.76875	0.0171261
ENSG00000138814.16	5530	PPP3CA	protein phosphatase 3 catalytic subunit alpha	-1.76875	0.0193156
ENSG00000137947.11	2959	GTF2B	general transcription factor IIB	-1.76875	0.0258275
ENSG00000268043.7	149013	NBPF12	NBPF member 12	-1.76875	0.0370534
ENSG00000107560.10	22841	RAB11FIP2	RAB11 family interacting protein 2	-1.76875	0.0419514
ENSG00000119138.4	687	KLF9	KLF transcription factor 9	-1.76875	0.0464471
ENSG00000120925.15	81790	RNF170	ring finger protein 170	-1.76113	0.00999886
ENSG00000125505.16	79143	MBOAT7	membrane bound O-acyltransferase domain containing 7	-1.76113	0.0291478
ENSG00000157106.16	23049	SMG1	SMG1 nonsense mediated mRNA decay associated PI3K related kinase	-1.76113	0.0297283
ENSG00000160712.12	3570	IL6R	interleukin 6 receptor	-1.76113	0.0427608
ENSG00000110075.14	55291	PPP6R3	protein phosphatase 6 regulatory subunit 3	-1.75826	0.00853311
ENSG00000167613.15	3903	LAIR1	leukocyte associated immunoglobulin like receptor 1	-1.75826	0.0121969
ENSG00000017260.19	27032	ATP2C1	ATPase secretory pathway Ca2+ transporting 1	-1.75826	0.0384256
ENSG00000122008.15	51426	POLK	DNA polymerase kappa	-1.7274	0.0138444
ENSG00000198818.9	113402	SFT2D1	SFT2 domain containing 1	-1.7274	0.0149436
ENSG00000130592.15	4046	LSP1	lymphocyte specific protein 1	-1.7274	0.015735
ENSG00000147853.16	50808	AK3	adenylate kinase 3	-1.7274	0.0212442
ENSG00000173020.10	156	GRK2	G protein-coupled receptor kinase 2	-1.7274	0.0438703
ENSG00000070814.17	6949	TCOF1	treacle ribosome biogenesis factor 1	-1.71222	0.0155826
ENSG00000117602.11	11123	RCAN3	RCAN family member 3	-1.71222	0.0368044
ENSG00000223803.1	440992	RPS20P14	ribosomal protein S20 pseudogene 14	-1.71169	0.00509934
ENSG00000080345.17	55183	RIF1	replication timing regulatory factor 1	-1.68013	0.0140564
ENSG00000177189.12	6197	RPS6KA3	ribosomal protein S6 kinase A3	-1.68013	0.0152947
ENSG00000107551.20	83937	RASSF4	Ras association domain family member 4	-1.68013	0.0306333
ENSG00000116489.12	829	CAPZA1	capping actin protein of muscle Z-line subunit alpha 1	-1.62738	0.0473657
ENSG00000104047.14	56986	DTWD1	DTW domain containing 1	-1.62251	0.0226778
ENSG00000143157.11	57645	POGK	pogo transposable element derived with KRAB domain	-1.62251	0.0263857
ENSG00000145782.12	9140	ATG12	autophagy related 12	-1.62251	0.0319895
ENSG00000104714.13	157697	ERICH1	glutamate rich 1	-1.62251	0.0399053
ENSG00000198055.10	2870	GRK6	G protein-coupled receptor kinase 6	-1.61211	0.0175766
ENSG00000197563.10	23556	PIGN	phosphatidylinositol glycan anchor biosynthesis class N	-1.61211	0.0391497
ENSG00000111300.9	80018	NAA25	N-alpha-acetyltransferase 25, NatB auxiliary subunit	-1.57625	0.0249747
ENSG00000196912.12	57730	ANKRD36B	ankyrin repeat domain 36B	-1.55686	0.0196922
ENSG00000163513.17	7048	TGFBR2	transforming growth factor beta receptor 2	-1.53977	0.0378404
ENSG00000110852.4	9976	CLEC2B	C-type lectin domain family 2 member B	-1.50256	0.0155958
ENSG00000141252.19	55275	VPS53	VPS53 subunit of GARP complex	-1.50256	0.0167501
ENSG00000093144.18	55862	ECHDC1	ethylmalonyl-CoA decarboxylase 1	-1.50256	0.0212986
ENSG00000111275.12	217	ALDH2	aldehyde dehydrogenase 2 family member	-1.50256	0.0307627
ENSG00000122692.8	55234	SMU1	SMU1 DNA replication regulator and spliceosomal factor	-1.50256	0.0442415
ENSG00000187239.16	23048	FNBP1	formin binding protein 1	-1.50256	0.0461172
ENSG00000160145.15	8997	KALRN	kalirin RhoGEF kinase	-1.50256	0.0497221
ENSG00000164091.11	80335	WDR82	WD repeat domain 82	-1.47753	0.00858933
ENSG00000163635.17	6314	ATXN7	ataxin 7	-1.47753	0.0227877
ENSG00000174891.12	51319	RSRC1	arginine and serine rich coiled-coil 1	-1.47753	0.023443
ENSG00000140839.11	497190	CLEC18B	C-type lectin domain family 18 member B	-1.47753	0.0338183
ENSG00000198001.13	51135	IRAK4	interleukin 1 receptor associated kinase 4	-1.46514	0.00923142
ENSG00000198286.9	84433	CARD11	caspase recruitment domain family member 11	-1.46514	0.00956003
ENSG00000131196.17	4772	NFATC1	nuclear factor of activated T cells 1	-1.46514	0.0154089
ENSG00000134516.15	1794	DOCK2	dedicator of cytokinesis 2	-1.46514	0.0258315
ENSG00000115271.10	25801	GCA	grancalcin	-1.46309	0.0083983
ENSG00000197471.11	6693	SPN	sialophorin	-1.43616	0.00685369
ENSG00000141376.22	54828	BCAS3	BCAS3 microtubule associated cell migration factor	-1.43616	0.0225025
ENSG00000203875.10	387066	SNHG5	small nucleolar RNA host gene 5	-1.43616	0.0290579
ENSG00000115355.15	55704	CCDC88A	coiled-coil domain containing 88A	-1.43616	0.0332062
ENSG00000070882.12	26031	OSBPL3	oxysterol binding protein like 3	-1.42267	0.0327408
ENSG00000163947.11	50650	ARHGEF3	Rho guanine nucleotide exchange factor 3	-1.39561	0.0243939
ENSG00000197530.12	142678	MIB2	MIB E3 ubiquitin protein ligase 2	-1.38114	0.0147415
ENSG00000116497.17	64766	S100PBP	S100P binding protein	-1.38069	0.0118196
ENSG00000110906.12	83892	KCTD10	potassium channel tetramerization domain containing 10	-1.29257	0.00864671
ENSG00000132965.9	241	ALOX5AP	arachidonate 5-lipoxygenase activating protein	-1.29257	0.0338219
ENSG00000093167.17	9209	LRRFIP2	LRR binding FLII interacting protein 2	-1.29142	0.0229535
ENSG00000142347.16	4542	MYO1F	myosin IF	-1.29142	0.0256873
ENSG00000223960.6	101927027	CHROMR	cholesterol induced regulator of metabolism RNA	-1.28737	0.0139164
ENSG00000144909.7	114885	OSBPL11	oxysterol binding protein like 11	-1.28737	0.0157143
ENSG00000144468.16	84236	RHBDD1	rhomboid domain containing 1	-1.28737	0.0166044
ENSG00000086102.18	4799	NFX1	nuclear transcription factor, X-box binding 1	-1.28737	0.0171248
ENSG00000177853.14	9849	ZNF518A	zinc finger protein 518A	-1.28737	0.0192577
ENSG00000147872.9	123	PLIN2	perilipin 2	-1.28737	0.0245874
ENSG00000059377.16	6916	TBXAS1	thromboxane A synthase 1	-1.28737	0.0285001
ENSG00000135678.11	1368	CPM	carboxypeptidase M	-1.28737	0.0335487
ENSG00000230202.1	387101	RPL29P4	ribosomal protein L29 pseudogene 4	-1.28737	0.044573
ENSG00000116062.14	2956	MSH6	mutS homolog 6	-1.28153	0.0198171
ENSG00000085265.10	2219	FCN1	ficolin 1	-1.28153	0.0398117
ENSG00000148842.17	54805	CNNM2	cyclin and CBS domain divalent metal cation transport mediator 2	-1.27933	0.0104651
ENSG00000085644.13	7760	ZNF213	zinc finger protein 213	-1.27933	0.0191977
ENSG00000171051.8	2357	FPR1	formyl peptide receptor 1	-1.27933	0.0220592
ENSG00000096401.7	988	CDC5L	cell division cycle 5 like	-1.27933	0.026518
ENSG00000163946.13	23272	TASOR	transcription activation suppressor	-1.27933	0.0350061
ENSG00000145675.14	5295	PIK3R1	phosphoinositide-3-kinase regulatory subunit 1	-1.27933	0.0377273
ENSG00000033030.13	55596	ZCCHC8	zinc finger CCHC-type containing 8	-1.25573	0.010681
ENSG00000170345.9	2353	FOS	Fos proto-oncogene, AP-1 transcription factor subunit	-1.25573	0.0155155
ENSG00000039319.16	9765	ZFYVE16	zinc finger FYVE-type containing 16	-1.25573	0.0174637
ENSG00000116254.17	26038	CHD5	chromodomain helicase DNA binding protein 5	-1.25573	0.0204659
ENSG00000182487.12	654816	NCF1B	neutrophil cytosolic factor 1B pseudogene	-1.25573	0.0449538
ENSG00000135686.12	79786	KLHL36	kelch like family member 36	-1.24413	0.0152049
ENSG00000009790.14	80342	TRAF3IP3	TRAF3 interacting protein 3	-1.24413	0.0244163
ENSG00000099219.13	79956	ERMP1	endoplasmic reticulum metallopeptidase 1	-1.24413	0.0253026
ENSG00000140853.15	84166	NLRC5	NLR family CARD domain containing 5	-1.24413	0.0458022
ENSG00000144040.12	94097	SFXN5	sideroflexin 5	-1.24372	0.0298291
ENSG00000168961.16	3965	LGALS9	galectin 9	-1.14088	0.0261361
ENSG00000152620.12	133686	NADK2	NAD kinase 2, mitochondrial	-1.14088	0.0323258
ENSG00000128563.13	79706	PRKRIP1	PRKR interacting protein 1	-1.12625	0.0166023
ENSG00000100580.7	283578	TMED8	transmembrane p24 trafficking protein family member 8	-1.12625	0.0245655
ENSG00000181852.17	10193	RNF41	ring finger protein 41	-1.12625	0.0281446
ENSG00000198223.16	1438	CSF2RA	colony stimulating factor 2 receptor subunit alpha	-1.12625	0.0419684
ENSG00000131069.19	55902	ACSS2	acyl-CoA synthetase short chain family member 2	-1.12625	0.0420057
ENSG00000075884.13	55843	ARHGAP15	Rho GTPase activating protein 15	-1.12625	0.0452829
ENSG00000106070.17	2887	GRB10	growth factor receptor bound protein 10	-1.08537	0.0153572
ENSG00000114450.9	59345	GNB4	G protein subunit beta 4	-1.08537	0.0212743
ENSG00000185278.15	84614	ZBTB37	zinc finger and BTB domain containing 37	-1.08537	0.0228252
ENSG00000067208.14	7813	EVI5	ecotropic viral integration site 5	-1.08537	0.023656
ENSG00000166035.10	3990	LIPC	lipase C, hepatic type	-1.08537	0.0239466
ENSG00000244716.3	100132742	RPL17P7	ribosomal protein L17 pseudogene 7	-1.08537	0.0350131
ENSG00000196873.15	445571	ZNG1C	Zn regulated GTPase metalloprotein activator 1C	-1.06658	0.0037347
ENSG00000082212.12	4200	ME2	malic enzyme 2	-1.06658	0.0289738
ENSG00000124198.8	10564	ARFGEF2	ADP ribosylation factor guanine nucleotide exchange factor 2	-1.06658	0.0339769
ENSG00000213064.9	375035	SFT2D2	SFT2 domain containing 2	-1.06658	0.0424632
ENSG00000148516.21	6935	ZEB1	zinc finger E-box binding homeobox 1	-1.05729	0.0128553
ENSG00000189223.14	654433	PAX8-AS1	PAX8 antisense RNA 1	-1.05729	0.0182046
ENSG00000116701.14	4688	NCF2	neutrophil cytosolic factor 2	-1.05729	0.0209232
ENSG00000196369.10	647135	SRGAP2B	SLIT-ROBO Rho GTPase activating protein 2B	-1.05729	0.0220615
ENSG00000136271.10	54606	DDX56	DEAD-box helicase 56	-1.05729	0.0268853
ENSG00000197226.12	23061	TBC1D9B	TBC1 domain family member 9B	-1.05729	0.0315049
ENSG00000163219.11	9938	ARHGAP25	Rho GTPase activating protein 25	-1.03559	0.0120784
ENSG00000040933.15	3631	INPP4A	inositol polyphosphate-4-phosphatase type I A	-1.03559	0.0223522
ENSG00000059728.10	4084	MXD1	MAX dimerization protein 1	-1.03559	0.0230899
ENSG00000145860.11	153830	RNF145	ring finger protein 145	-1.03559	0.0314404
ENSG00000123384.13	4035	LRP1	LDL receptor related protein 1	-1.02551	0.0197031
ENSG00000140992.18	5170	PDPK1	3-phosphoinositide dependent protein kinase 1	-1.00531	0.0199844
ENSG00000175115.11	55690	PACS1	phosphofurin acidic cluster sorting protein 1	-1.00531	0.0390949
ENSG00000065923.9	84679	SLC9A7	solute carrier family 9 member A7	-1.00531	0.0394601
ENSG00000118482.11	23469	PHF3	PHD finger protein 3	-1.00531	0.0471174
ENSG00000164307.12	51752	ERAP1	endoplasmic reticulum aminopeptidase 1	-1.00531	0.047828
ENSG00000120733.13	51780	KDM3B	lysine demethylase 3B	1.94003	0.0177554
ENSG00000273749.4	23191	CYFIP1	cytoplasmic FMR1 interacting protein 1	3.08621	0.0264976

## Sheet: Table S8
Table S8 The processes disturbed in true CTCs (tCTCs) vs true normal cells of the PBMC fraction (tNCs).
Process	Involved genes' ENTREZ IDs	Fold enrichment	FDR
GO:0006919~activation of cysteine-type endopeptidase activity involved in apoptotic process	1512, 5023, 6279, 637, 6280, 7805	2.73959	0.985154
GO:0050729~positive regulation of inflammatory response	3603, 27250, 2113, 6279, 63940, 23765, 6280	2.42673	0.985154
GO:0007266~Rho protein signal transduction	387, 50650, 604, 393, 6093	3.17297	0.985154
GO:0009306~protein secretion	6400, 821, 5048, 10961, 4218	3.17297	0.985154
GO:0044257~cellular protein catabolic process	2055, 7326, 22898	6.60724	0.985154
GO:0045779~negative regulation of bone resorption	1445, 7128, 3635	6.60724	0.985154
GO:2001034~positive regulation of double-strand break repair via nonhomologous end joining	5591, 23347, 55183	6.60724	0.985154
GO:0009410~response to xenobiotic stimulus	1536, 143, 1535, 387, 123, 10628, 7048, 4067, 2353, 836, 2185, 706	1.78291	0.985154
GO:0014068~positive regulation of phosphatidylinositol 3-kinase signaling	653361, 118788, 2268, 867, 10870, 5747	2.64289	0.985154
GO:0002431~Fc receptor mediated stimulatory signaling pathway	2207, 4067	24.9607	0.985154
GO:1903131~mononuclear cell differentiation	4772, 2353	24.9607	0.985154
GO:0048002~antigen processing and presentation of peptide antigen	1520, 6556	24.9607	0.985154
GO:0045058~T cell selection	972, 920	24.9607	0.985154
GO:0070433~negative regulation of nucleotide-binding oligomerization domain containing 2 signaling pathway	7128, 26191	24.9607	0.985154
GO:0000494~box C/D snoRNA 3'-end processing	2091, 51574	24.9607	0.985154
GO:1990428~miRNA transport	3181, 7048	24.9607	0.985154
GO:1904845~cellular response to L-glutamine	1536, 1535	24.9607	0.985154
GO:0002469~myeloid dendritic cell antigen processing and presentation	3123, 3122	24.9607	0.985154
GO:0046633~alpha-beta T cell proliferation	1794, 5788	24.9607	0.985154
GO:0031532~actin cytoskeleton reorganization	27032, 387, 2885, 301, 23043	3.06893	0.985154
GO:0010634~positive regulation of epithelial cell migration	1512, 7048, 6239, 5747	3.94116	0.985154
GO:0032147~activation of protein kinase activity	10645, 7048, 55704, 6556	3.94116	0.985154
GO:0050868~negative regulation of T cell activation	55824, 26191, 7805	6.24017	0.985154
GO:0014002~astrocyte development	7431, 6279, 6280	6.24017	0.985154
GO:2000059~negative regulation of protein ubiquitination involved in ubiquitin-dependent protein catabolic process	6201, 9349, 6125	6.24017	0.985154
GO:0045814~negative regulation of gene expression, epigenetic	23272, 9555, 55183	6.24017	0.985154
GO:0043408~regulation of MAPK cascade	2885, 10193, 23043, 51347	3.8401	0.985154
GO:0050776~regulation of immune response	6693, 604, 10870, 3635	3.8401	0.985154
GO:0033077~T cell differentiation in thymus	5591, 678, 3561, 6194	3.8401	0.985154
GO:0015914~phospholipid transport	114882, 23344, 9218, 5306	3.8401	0.985154
GO:0048812~neuron projection morphogenesis	387, 23043, 23136, 51347, 10787	2.97151	0.985154
GO:0042326~negative regulation of phosphorylation	2887, 79706, 6093	5.91174	0.985154
GO:2000737~negative regulation of stem cell differentiation	6774, 678, 25920	5.91174	0.985154
GO:0006801~superoxide metabolic process	1536, 1535, 653361	5.91174	0.985154
GO:0030490~maturation of SSU-rRNA	6234, 6223, 6208	5.91174	0.985154
GO:0042953~lipoprotein transport	23390, 4035, 5579	5.91174	0.985154
GO:0010976~positive regulation of neuron projection development	2534, 4067, 53335, 23064, 2185, 6280, 54606	2.24006	0.985154
GO:0065003~macromolecular complex assembly	79982, 6892, 972, 324, 830, 637, 2185, 829	2.06571	0.985154
GO:0006281~DNA repair	6188, 8243, 25939, 23244, 23049, 55183, 472, 143, 988, 84464, 51347, 51426, 2956	1.66121	0.985154
GO:0032757~positive regulation of interleukin-8 production	972, 6774, 57506, 3965, 2219	2.88008	0.985154
GO:0030097~hemopoiesis	10019, 8473, 860, 678, 6404	2.88008	0.985154
GO:0060395~SMAD protein signal transduction	7431, 860, 4089, 4012, 2353	2.88008	0.985154
GO:0034614~cellular response to reactive oxygen species	10645, 653361, 6188, 2353	3.65278	0.985154
GO:0007032~endosome organization	23317, 55111, 29887, 10564	3.65278	0.985154
GO:0051091~positive regulation of sequence-specific DNA binding transcription factor activity	6672, 5530, 11331, 55182, 10475, 57506, 10346	2.22108	0.985154
GO:0072659~protein localization to plasma membrane	23043, 118813, 4644, 23136, 6281, 285172, 4218, 6093, 55690	2.09298	0.976979
GO:0097067~cellular response to thyroid hormone stimulus	1512, 1520, 687	7.02019	0.975798
GO:0042770~signal transduction in response to DNA damage	2885, 637, 472	7.02019	0.975798
GO:0008283~cell proliferation	204851, 54331, 7045, 972, 4089, 6774, 6653, 2782, 6867, 25920	2.00219	0.942023
GO:0043548~phosphatidylinositol 3-kinase binding	5295, 11151, 10870	5.69898	0.937899
GO:0006606~protein import into nucleus	5295, 10628, 5530, 6774, 11331, 3841, 26060	2.49607	0.922739
GO:0045648~positive regulation of erythrocyte differentiation	5591, 2113, 6774, 3635	4.40482	0.918057
GO:0070371~ERK1 and ERK2 cascade	2887, 1512, 4089, 678, 3965	3.40373	0.892231
GO:0000470~maturation of LSU-rRNA	6130, 26156, 4736	7.4882	0.892231
GO:0016446~somatic hypermutation of immunoglobulin genes	25939, 8888, 2956	7.4882	0.892231
GO:0016301~kinase activity	6197, 5591, 5295, 11171, 4067, 2268, 51135, 83440, 51447, 51347, 4638	1.78842	0.887489
GO:0002250~adaptive immune response	4067, 8764, 3123, 3122, 2185, 3108, 3903, 1512, 1445, 2534, 301, 3127, 1520, 3113, 920, 51752, 55824, 5579, 11025	1.58436	0.879525
GO:0006898~receptor-mediated endocytosis	23317, 7048, 4035, 6653, 3689, 10487	2.88008	0.879525
GO:0050727~regulation of inflammatory response	27086, 2896, 301, 118788, 63940, 604, 114769	2.54453	0.879525
GO:0061630~ubiquitin protein ligase activity	6047, 10193, 153830, 55182, 83737, 57674, 55016, 284996, 23077, 867, 142678, 81790, 10475, 4799, 10346	1.60654	0.877358
GO:0044325~ion channel binding	2534, 4067, 8514, 2273, 3064, 6281, 706, 55690	2.10765	0.877358
GO:1990404~protein ADP-ribosylase activity	143, 64761, 79668	6.01559	0.877358
GO:0034185~apolipoprotein binding	3990, 4035, 821	6.01559	0.877358
GO:0050700~CARD domain binding	84433, 57506, 114769	6.76753	0.85762
GO:0005200~structural constituent of cytoskeleton	7431, 10093, 10109, 10097, 10096, 3123, 23136	2.38353	0.85762
GO:0030374~ligand-dependent nuclear receptor transcription coactivator activity	6047, 2113, 8202, 6867, 5579	3.11151	0.85762
GO:0047485~protein N-terminus binding	8202, 11331, 6227, 3646, 23524, 241, 472	2.36126	0.85762
GO:0005068~transmembrane receptor protein tyrosine kinase adaptor activity	10019, 5295, 2885	6.36944	0.85762
GO:0005001~transmembrane receptor protein tyrosine phosphatase activity	5791, 5786, 5788	6.36944	0.85762
GO:0004725~protein tyrosine phosphatase activity	5791, 5786, 5788, 26191, 5747, 8073, 64419	2.33939	0.85762
GO:0030369~ICAM-3 receptor activity	3683, 3689	24.0623	0.85762
GO:0004677~DNA-dependent protein kinase activity	5591, 472	24.0623	0.85762
GO:0004359~glutaminase activity	2744, 55191	24.0623	0.85762
GO:0090630~activation of GTPase activity	23603, 23637, 23061, 7813, 2185, 54828, 23216, 9938	2.35849	0.836434
GO:0051020~GTPase binding	3936, 1211, 2782, 5921	4.2463	0.829302
GO:1900017~positive regulation of cytokine production involved in inflammatory response	6774, 63940, 23765, 26060	4.99213	0.826354
GO:0048010~vascular endothelial growth factor receptor signaling pathway	2534, 2185, 5747, 9261	4.99213	0.826354
GO:1904996~positive regulation of leukocyte adhesion to vascular endothelial cell	387, 2113, 3689	8.64023	0.826354
GO:0033619~membrane protein proteolysis	1512, 81502, 84236	8.64023	0.826354
GO:0060396~growth hormone receptor signaling pathway	5295, 6774, 5747	8.64023	0.826354
GO:0030838~positive regulation of actin filament polymerization	387, 10109, 2885, 2185, 10787	3.67069	0.826354
GO:0008630~intrinsic apoptotic signaling pathway in response to DNA damage	5591, 5295, 7133, 472, 2956	3.67069	0.826354
GO:0007173~epidermal growth factor receptor signaling pathway	2885, 867, 2185, 5170, 5747	3.67069	0.826354
GO:0048013~ephrin receptor signaling pathway	2534, 4067, 8997, 5921, 5747	3.67069	0.826354
GO:0030163~protein catabolic process	2534, 4012, 2055, 836, 23765, 22898	3.03576	0.826354
GO:0006446~regulation of translational initiation	8672, 9689, 1981, 3646	4.8311	0.826354
GO:0030866~cortical actin cytoskeleton organization	3936, 23136, 6093, 10787	4.8311	0.826354
GO:0035987~endodermal cell differentiation	2885, 3676, 3689, 29072	4.8311	0.826354
GO:0007179~transforming growth factor beta receptor signaling pathway	7048, 4089, 6774, 2353, 5747, 409, 26060	2.64734	0.826354
GO:0006413~translational initiation	6188, 8672, 1981, 1968, 3646	3.6001	0.826354
GO:0045893~positive regulation of transcription, DNA-templated	6672, 8473, 9321, 4772, 6774, 2353, 3123, 972, 2521, 51322, 5579, 6867, 10475, 55904, 6925, 6047, 4089, 10645, 860, 653361, 10746, 2313, 2113, 920, 6314, 6239, 4217, 10346	1.45201	0.826354
GO:0007568~aging	7133, 2885, 7048, 4089, 5530, 821, 2353, 1075, 706	2.2169	0.826354
GO:0033120~positive regulation of RNA splicing	5295, 23064, 54407	8.02307	0.826354
GO:0080135~regulation of cellular response to stress	1981, 23049, 54407	8.02307	0.826354
GO:0046039~GTP metabolic process	387, 50808, 2773	8.02307	0.826354
GO:0006516~glycoprotein catabolic process	10724, 55291, 55768	8.02307	0.826354
GO:0050687~negative regulation of defense response to virus	10475, 83737, 9140	8.02307	0.826354
GO:1904211~membrane protein proteolysis involved in retrograde protein transport, ER to cytosol	81502, 84236	37.441	0.826354
GO:1904300~positive regulation of transcytosis	4035, 5724	37.441	0.826354
GO:0070488~neutrophil aggregation	6279, 6280	37.441	0.826354
GO:0002491~antigen processing and presentation of endogenous peptide antigen via MHC class II	3123, 3122	37.441	0.826354
GO:0033206~meiotic cytokinesis	10097, 10096	37.441	0.826354
GO:0016344~meiotic chromosome movement towards spindle pole	10097, 10096	37.441	0.826354
GO:0002862~negative regulation of inflammatory response to antigenic stimulus	2534, 4067, 2268, 3123	4.68013	0.826354
GO:0043552~positive regulation of phosphatidylinositol 3-kinase activity	4067, 2268, 2185, 5747	4.68013	0.826354
GO:0050766~positive regulation of phagocytosis	2207, 1535, 1794, 6556, 3561	3.7441	0.826239
GO:0032715~negative regulation of interleukin-6 production	55024, 1445, 7128, 26191, 3635, 409	3.12008	0.815689
GO:0048009~insulin-like growth factor receptor signaling pathway	5295, 2887, 2885, 5170	5.16428	0.786481
GO:0017124~SH3 domain binding	1535, 653361, 2885, 4067, 55114, 867, 26191, 3635	2.29165	0.772494
GO:0008017~microtubule binding	6188, 4033, 6279, 5048, 6280, 324, 1808, 55704, 283234, 889, 9218, 10982, 8409	1.7909	0.772494
GO:0050829~defense response to Gram-negative bacterium	6223, 219972, 4069, 920, 8764, 6556, 3570	2.78816	0.764122
GO:0038066~p38MAPK cascade	4217, 3965, 9261	9.36025	0.759157
GO:0034097~response to cytokine	6672, 2353, 6402, 3570, 9261	3.9001	0.756762
GO:0018107~peptidyl-threonine phosphorylation	5591, 204851, 7048, 1195, 5170, 6093	3.20923	0.756762
GO:0042060~wound healing	7048, 4089, 5530, 6279, 6556, 836, 4217	2.81814	0.751827
GO:0030307~positive regulation of cell growth	6197, 1535, 387, 1981, 6279, 2185, 6280	2.84877	0.72394
GO:0046875~ephrin receptor binding	2534, 2885, 4067, 867	4.65723	0.704634
GO:0003725~double-stranded RNA binding	23180, 7431, 4154, 192669, 79706, 9208	2.9265	0.704634
GO:0006397~mRNA processing	3181, 3191, 140890, 285672, 4154, 6651, 51574, 10250, 79706, 10147, 58517, 9295	2.04224	0.689731
GO:0050821~protein stabilization	5295, 2896, 6201, 10491, 972, 9349, 6400, 6125, 11331, 7305, 9770, 8409	2.04224	0.689731
GO:0016477~cell migration	23603, 11151, 6653, 5170, 3936, 387, 324, 1794, 11331, 55704, 7128, 3689, 5747, 10787	1.90609	0.686684
GO:0003676~nucleic acid binding	285672, 49855, 25939, 4772, 27327, 3187, 3151, 57645, 23020, 2113, 23131, 79811, 8888, 10521, 58517, 54606	1.70353	0.683962
GO:0051092~positive regulation of NF-kappaB transcription factor activity	6188, 84433, 6774, 6279, 10475, 5579, 6280, 3965, 114769, 10346	2.26915	0.681669
GO:0045060~negative thymic T cell selection	972, 1794, 5788	10.2112	0.681669
GO:0045059~positive thymic T cell selection	972, 1794, 5788	10.2112	0.681669
GO:0002446~neutrophil mediated immunity	51135, 3570, 55904	10.2112	0.681669
GO:0007049~cell cycle	6197, 23637, 5048, 9770, 83937, 55183, 55320, 10628, 2773, 1211, 988, 7813, 10320, 10982, 55904, 26060, 55958	1.78291	0.659117
GO:0002224~toll-like receptor signaling pathway	6197, 1520, 51135, 9261	5.76015	0.659117
GO:0034314~Arp2/3 complex-mediated actin nucleation	10093, 10109, 10097, 10096	5.76015	0.659117
GO:0000381~regulation of alternative mRNA splicing, via spliceosome	55234, 3191, 10659, 4154, 10521, 58517	3.40373	0.659117
GO:0050852~T cell receptor signaling pathway	23180, 3937, 1445, 2534, 785, 3123, 5788, 26191, 3635	2.47771	0.64052
GO:0007229~integrin-mediated signaling pathway	2268, 3683, 5786, 3676, 2185, 3689, 5747, 83605	2.69845	0.63871
GO:0030316~osteoclast differentiation	5295, 27086, 2353, 7305, 29887	4.45726	0.619966
GO:0030217~T cell differentiation	5295, 860, 920, 5788, 26191	4.45726	0.619966
GO:0051924~regulation of calcium ion transport	3603, 387, 6786, 920	6.24017	0.619966
GO:0007169~transmembrane receptor protein tyrosine kinase signaling pathway	10019, 3937, 2534, 4067, 2268, 920, 2185, 54806, 5747	2.5336	0.619966
GO:0016192~vesicle-mediated transport	9267, 113402, 8997, 375035, 118813, 27314, 8907, 2665, 1211, 4644, 10123, 54806, 5119	2.0451	0.619966
GO:0030336~negative regulation of cell migration	5926, 8473, 972, 753, 10193, 114882, 647135, 196528, 60672, 5912, 393	2.22622	0.619966
GO:0006366~transcription from RNA polymerase II promoter	5295, 9321, 4089, 2353, 5926, 2113, 604, 6239, 4799, 2959, 7913, 51316, 409	2.03654	0.619966
GO:0001934~positive regulation of protein phosphorylation	55233, 10645, 199, 5175, 972, 4067, 23043, 920, 3123, 10961, 57506, 5747	2.1193	0.619966
GO:0032060~bleb assembly	2014, 6093, 4638	11.2323	0.619966
GO:0043304~regulation of mast cell degranulation	5880, 4067, 5170	11.2323	0.619966
GO:2000563~positive regulation of CD4-positive, alpha-beta T cell proliferation	7048, 84433, 3965	11.2323	0.619966
GO:0050861~positive regulation of B cell receptor signaling pathway	123920, 27086, 5579	11.2323	0.619966
GO:0045657~positive regulation of monocyte differentiation	972, 920, 3123	11.2323	0.619966
GO:0050863~regulation of T cell activation	6693, 920, 55824	11.2323	0.619966
GO:0070301~cellular response to hydrogen peroxide	6188, 2534, 301, 23064, 7128, 4217	3.51009	0.619966
GO:0001666~response to hypoxia	1535, 387, 7048, 3708, 4089, 112398, 836, 2185, 472, 57085	2.34006	0.619966
GO:0051493~regulation of cytoskeleton organization	23077, 6279, 5747, 6280	5.99056	0.619966
GO:0001784~phosphotyrosine binding	5295, 2885, 2268, 867, 5921	3.75974	0.595611
R-HSA-187037~Signaling by NTRK1 (TRKA)	6197, 5295, 387, 2885, 1211, 6774, 2353, 9261	2.03056	0.587449
R-HSA-1169408~ISG15 antiviral mechanism	3716, 8672, 6233, 1981, 7324, 3841	2.43244	0.587449
R-HSA-111885~Opioid Signalling	10645, 54331, 5330, 3708, 5530, 2773, 2782	2.22093	0.570075
R-HSA-456926~Thrombin signalling through proteinase activated receptors (PARs)	54331, 9002, 2782, 409	3.64867	0.570075
GO:0032956~regulation of actin cytoskeleton organization	387, 5880, 11151, 4035, 55114, 55704, 6093	3.19618	0.568165
R-HSA-1839124~FGFR1 mutant receptor activation	5295, 2885, 6774, 9208	3.76637	0.559124
R-HSA-196807~Nicotinate metabolism	143, 133686, 79668, 55191	3.76637	0.559124
R-HSA-2122948~Activated NOTCH1 Transmits Signal to the Nucleus	6233, 142678, 83737, 409	3.76637	0.559124
R-HSA-198933~Immunoregulatory interactions between a Lymphoid and a non-Lymphoid cell	3903, 9976, 3683, 7305, 6402, 11025, 3676, 10870, 3689	1.96048	0.559124
R-HSA-8875360~InlB-mediated entry of Listeria monocytogenes into host cell	2885, 6233, 867	5.83787	0.559124
R-HSA-5099900~WNT5A-dependent internalization of FZD4	1211, 5579, 409	5.83787	0.559124
R-HSA-5637812~Signaling by EGFRvIII in Cancer	5295, 2885, 867	5.83787	0.559124
R-HSA-9735871~SARS-CoV-1 targets host intracellular signalling and regulatory pathways	7532, 4089, 5170	5.83787	0.559124
R-HSA-354194~GRB2:SOS provides linkage to MAPK signaling for Integrins	2885, 5747, 54518	5.83787	0.559124
R-HSA-75892~Platelet Adhesion to exposed collagen	2207, 2534, 4067	5.83787	0.559124
R-HSA-5637810~Constitutive Signaling by EGFRvIII	5295, 2885, 867	5.83787	0.559124
R-HSA-166058~MyD88:MAL(TIRAP) cascade initiated on plasma membrane	6197, 6233, 51135, 6279, 2353, 84166, 6280, 9261	2.0665	0.559124
R-HSA-168188~Toll Like Receptor TLR6:TLR2 Cascade	6197, 6233, 51135, 6279, 2353, 84166, 6280, 9261	2.0665	0.559124
GO:0030041~actin filament polymerization	55761, 199, 10093, 10109, 9051	4.68013	0.551888
GO:0031295~T cell costimulation	1445, 2534, 84433, 4067, 8764	4.68013	0.551888
R-HSA-3928663~EPHA-mediated growth cone collapse	387, 2534, 4067, 6093	3.89191	0.53064
GO:0009055~electron carrier activity	1536, 1535, 653361, 4200, 217, 4835	3.23225	0.529893
R-HSA-418885~DCC mediated attractive signaling	2534, 3983, 5747	6.25486	0.529477
R-HSA-418346~Platelet homeostasis	54331, 5175, 3708, 5023, 2268, 6786, 2782	2.32188	0.528671
GO:0005102~receptor binding	11171, 4067, 6774, 2185, 23765, 55024, 23390, 2534, 301, 118788, 2268, 7305, 5788, 5921, 6404, 10870, 5747, 409, 2219	1.68083	0.50913
GO:0036312~phosphatidylinositol 3-kinase regulatory subunit binding	5295, 118788, 867	9.84368	0.50913
GO:0043422~protein kinase B binding	55704, 409, 26060	9.84368	0.50913
GO:0050786~RAGE receptor binding	2357, 6279, 6280	9.84368	0.50913
GO:0042608~T cell receptor binding	1794, 3123, 3122	9.84368	0.50913
R-HSA-2559583~Cellular Senescence	6197, 6233, 2113, 23043, 6774, 7324, 192669, 2353, 27327, 4217, 9261, 472	1.77803	0.497688
R-HSA-186763~Downstream signal transduction	5295, 2885, 6774, 5921	4.02611	0.497688
GO:0048487~beta-tubulin binding	3064, 54828, 6904, 8409, 26060	4.29685	0.487372
GO:0016175~superoxide-generating NADPH oxidase activity	1536, 1535, 653361	10.8281	0.487372
GO:0070181~small ribosomal subunit rRNA binding	6188, 6207, 6208	10.8281	0.487372
GO:0019843~rRNA binding	6133, 6167, 6203, 6205, 6191	4.19692	0.487372
GO:0045182~translation regulator activity	6146, 6134, 6203, 6208	5.77496	0.487372
R-HSA-373755~Semaphorin interactions	387, 2534, 1808, 7305, 5788, 6093	2.6944	0.476935
R-HSA-5607763~CLEC7A (Dectin-1) induces NFAT activation	3708, 5530, 4772	6.736	0.476935
R-HSA-2173789~TGF-beta receptor signaling activates SMADs	11171, 7048, 6233, 4089, 867	3.17275	0.476935
GO:0006376~mRNA splice site selection	10659, 23064, 55692, 51747	7.13162	0.47336
GO:0038096~Fc-gamma receptor signaling pathway involved in phagocytosis	2534, 4067, 2268, 5747	7.13162	0.47336
GO:0050869~negative regulation of B cell activation	55024, 7128, 7805	14.0404	0.47336
GO:1903979~negative regulation of microglial cell activation	8530, 2896, 5788	14.0404	0.47336
GO:0030833~regulation of actin filament polymerization	23406, 10093, 10109, 11151, 5921	4.92645	0.47336
GO:1901216~positive regulation of neuron death	2534, 2353, 7305, 4217, 3689	4.92645	0.47336
GO:0044233~ER-mitochondrion membrane contact site	23230, 821, 79143	5.58065	0.467463
GO:0071782~endoplasmic reticulum tubular network	10193, 79668, 118813	5.58065	0.467463
GO:0007163~establishment or maintenance of cell polarity	387, 6693, 5880, 10097, 10096, 10487	4.01154	0.462192
GO:0042127~regulation of cell proliferation	7165, 10628, 7048, 301, 6774, 55704, 604, 637, 2185, 706, 5747	2.40849	0.462192
GO:0009986~cell surface	6693, 3683, 6653, 3123, 3122, 3561, 6281, 2207, 3108, 81502, 1368, 972, 301, 963, 3113, 11331, 7305, 10791, 3676, 5788, 10870, 3689, 10961	1.41049	0.461097
R-HSA-2172127~DAP12 interactions	5295, 3937, 2534, 2885, 7305	3.24326	0.454692
GO:0007264~small GTPase mediated signal transduction	387, 5880, 2665, 257106, 1794, 55704, 889, 55619, 81704	2.78487	0.449239
R-HSA-72203~Processing of Capped Intron-Containing Pre-mRNA	3181, 3191, 3190, 5411, 10250, 3187, 23524, 9295, 55234, 23020, 2521, 7536, 988, 79706, 58517, 51747	1.6387	0.442376
GO:0032930~positive regulation of superoxide anion generation	1535, 2773, 7305, 3689	7.4882	0.441816
GO:0022900~electron transport chain	1536, 1535, 653361, 4200, 217, 4835	4.08447	0.441816
GO:0043065~positive regulation of apoptotic process	5591, 4332, 3064, 9770, 9262, 6194, 9240, 472, 10628, 324, 51447, 604, 637, 836, 4217, 706, 3635	1.94647	0.439335
GO:0032743~positive regulation of interleukin-2 production	6188, 301, 84433, 920, 5788	5.20014	0.439335
GO:0031625~ubiquitin protein ligase binding	7133, 4067, 9349, 6233, 6125, 8764, 2185, 3716, 81502, 10628, 324, 7326, 637, 26191, 409, 7805	1.88724	0.437286
GO:0005158~insulin receptor binding	5295, 2887, 6642, 55704	6.27713	0.437286
GO:0043274~phospholipase binding	55024, 2534, 5048, 5170	6.27713	0.437286
GO:0030218~erythrocyte differentiation	6223, 4067, 10320, 836, 6208, 55904	4.16011	0.428033
GO:0004896~cytokine receptor activity	972, 3587, 1441, 3561, 3570, 1438	3.73381	0.422687
GO:0051010~microtubule plus-end binding	324, 6786, 5048, 10982	6.56246	0.422687
GO:0042605~peptide antigen binding	6892, 3127, 3113, 3123, 3122	4.62737	0.422687
GO:0004842~ubiquitin-protein transferase activity	6047, 7267, 10193, 7324, 55182, 83737, 79654, 57674, 867, 142678, 7128, 7326, 83892, 55958	2.02124	0.422687
R-HSA-2029481~FCGR activation	2534, 4067, 2268	7.29733	0.422594
R-HSA-9020558~Interleukin-2 signaling	3716, 3561, 2185	7.29733	0.422594
R-HSA-9673767~Signaling by PDGFRA transmembrane, juxtamembrane and kinase domain mutants	5295, 2885, 6774	7.29733	0.422594
R-HSA-9673770~Signaling by PDGFRA extracellular domain mutants	5295, 2885, 6774	7.29733	0.422594
R-HSA-8984722~Interleukin-35 Signalling	3716, 821, 6774	7.29733	0.422594
GO:0031982~vesicle	23603, 387, 2665, 301, 6233, 6642, 4542, 9218, 4644	1.97517	0.421074
GO:0031668~cellular response to extracellular stimulus	199, 4067, 2353, 5788	7.88232	0.412816
GO:0051279~regulation of release of sequestered calcium ion into cytosol	1535, 11151, 4067, 2185	7.88232	0.412816
GO:0050832~defense response to fungus	23406, 6279, 23765, 6280, 10578	5.34872	0.412816
GO:2001235~positive regulation of apoptotic signaling pathway	1512, 6188, 1520, 1075, 637	5.34872	0.412816
GO:0072540~T-helper 17 cell lineage commitment	4063, 6774, 3570	16.0461	0.412816
GO:0051239~regulation of multicellular organismal process	7048, 3708, 5747	16.0461	0.412816
GO:0042609~CD4 receptor binding	3603, 972, 3123	13.5351	0.406738
GO:0005813~centrosome	23637, 6201, 4089, 5048, 1075, 29887, 9261, 472, 204851, 23392, 51199, 324, 2773, 84166, 55704, 283234, 54806, 4218, 84131, 6904, 8409	1.47017	0.406186
R-HSA-6790901~rRNA modification in the nucleus and cytosol	2091, 6187, 6201, 6203, 6208, 6194	2.87108	0.403369
R-HSA-416482~G alpha (12/13) signalling events	54331, 387, 8997, 50650, 2782, 11214, 6093	2.55407	0.39676
GO:0005741~mitochondrial outer membrane	80342, 5880, 6233, 23230, 54543, 11331, 637, 517, 57506, 706	1.91493	0.39093
R-HSA-5683057~MAPK family signaling cascades	5295, 8997, 6233, 8202, 27327, 3561, 3570, 3716, 1445, 2534, 2885, 192669, 5786, 5921, 5747, 409, 54518, 1438	1.61664	0.386583
R-HSA-1643713~Signaling by EGFR in Cancer	5295, 2885, 6233, 867	4.67029	0.381966
R-HSA-392451~G beta:gamma signalling through PI3Kgamma	54331, 387, 2782, 5170	4.67029	0.381966
R-HSA-9020956~Interleukin-27 signaling	3716, 821, 6774	7.96073	0.381966
R-HSA-9662851~Anti-inflammatory response favouring Leishmania parasite infection	54331, 2534, 3708, 4067, 2268, 2773, 2782	2.5864	0.381966
R-HSA-9664433~Leishmania parasite growth and survival	54331, 2534, 3708, 4067, 2268, 2773, 2782	2.5864	0.381966
GO:0007015~actin filament organization	9168, 23603, 387, 5880, 11151, 55114, 4542, 4644, 29766, 9938	2.71312	0.380745
GO:0097386~glial cell projection	3936, 199, 2534	6.51075	0.379972
GO:0045732~positive regulation of protein catabolic process	84236, 10193, 324, 6642, 6653, 112398, 7128, 83737	3.29152	0.363057
GO:0043087~regulation of GTPase activity	23637, 55843, 64333, 5048, 7813, 604, 5921, 5747	3.29152	0.363057
GO:0046677~response to antibiotic	3716, 2113, 867, 836, 51319	5.67288	0.363057
GO:2000379~positive regulation of reactive oxygen species metabolic process	2885, 7048, 10193, 2185, 706	5.67288	0.363057
GO:0043621~protein self-association	27086, 84433, 118813, 7128, 1075, 2185, 79188	3.41425	0.361256
R-HSA-9009391~Extra-nuclear estrogen signaling	54331, 5295, 2773, 2353, 2782, 5170, 5747	2.65358	0.355337
GO:0101003~ficolin-1-rich granule membrane	2207, 387, 2357, 6556, 3689	3.20201	0.355088
R-HSA-6783589~Interleukin-6 family signaling	3716, 6774, 867, 3570	4.86489	0.353611
GO:0097038~perinuclear endoplasmic reticulum	1536, 1535, 2534	6.89374	0.352937
GO:0036464~cytoplasmic ribonucleoprotein granule	1512, 1992, 192669, 6128, 6191, 6194	2.72543	0.352937
GO:0018105~peptidyl-serine phosphorylation	6197, 5591, 204851, 11329, 7048, 5579, 1195, 23049, 5170, 6093, 9261, 472	2.45515	0.350259
GO:1990782~protein tyrosine kinase binding	10019, 55024, 1445, 920, 26191, 4218	4.16464	0.346341
GO:0050544~arachidonic acid binding	6279, 6280, 241	15.4686	0.346341
GO:0004674~protein serine/threonine kinase activity	6197, 5591, 7048, 8997, 1195, 23049, 6093, 5170, 9261, 9262, 472, 204851, 10645, 11329, 10746, 23043, 51135, 5579, 51347, 4217	1.81831	0.346341
GO:0035591~signaling adaptor activity	10019, 55024, 6774, 55824, 57506	5.15622	0.346341
GO:1901224~positive regulation of NIK/NF-kappaB signaling	27250, 387, 6188, 192669, 11331, 3965, 7805	3.85422	0.345155
GO:0006816~calcium ion transport	27032, 7178, 2534, 3708, 11151, 5530, 6786, 5579	3.36548	0.345155
GO:0015918~sterol transport	114882, 114885, 9218, 706	8.80965	0.345155
GO:1900024~regulation of substrate adhesion-dependent cell spreading	23603, 5747, 6480	18.7205	0.345155
GO:1904044~response to aldosterone	1536, 1535, 6155	18.7205	0.345155
GO:0031267~small GTPase binding	23603, 23637, 9321, 10193, 6653, 6093, 2665, 1794, 23077, 83593, 404636, 4644, 7813, 11214, 4218, 10787	2.03344	0.332627
R-HSA-9020958~Interleukin-21 signaling	3716, 6774, 3561	01,08,7568	0.330278
GO:0019903~protein phosphatase binding	3716, 5295, 1445, 2885, 6774, 55291, 4217, 5747	3.20831	0.328001
R-HSA-76009~Platelet Aggregation (Plug Formation)	1445, 2885, 5170, 5747, 54518	3.74222	0.327753
R-HSA-5689896~Ovarian tumor domain proteases	387, 324, 6233, 7128, 57506	3.74222	0.327753
GO:0042803~protein homodimerization activity	8530, 7165, 6672, 133686, 6774, 23347, 25801, 2207, 55704, 10475, 5119, 7453, 5175, 11151, 4089, 6642, 6281, 3570, 6480, 81502, 53335, 920, 2992, 11331, 7305, 6556, 9208, 10961, 4217, 4835, 26060, 10346	1.58653	0.327546
GO:0000165~MAPK cascade	55024, 10645, 10746, 23064, 23043, 5788, 5921, 51347, 2185, 4217, 9261	2.6571	0.327528
GO:0008286~insulin receptor signaling pathway	5295, 2887, 2885, 324, 5786, 5170, 26060	3.91175	0.327528
GO:0055038~recycling endosome membrane	84679, 9744, 6653, 118813, 3631, 5912, 4218	2.50873	0.316598
GO:1990869~cellular response to chemokine	10019, 387, 9750, 81704	9.36025	0.310831
GO:0042129~regulation of T cell proliferation	5880, 7133, 604, 637	9.36025	0.310831
R-HSA-166520~Signaling by NTRKs	6197, 5295, 387, 2534, 2885, 1211, 6774, 2353, 25920, 9261	2.17831	0.309041
R-HSA-111465~Apoptotic cleavage of cellular proteins	7431, 324, 836, 5747, 6093	3.8407	0.308989
R-HSA-9013148~CDC42 GTPase cycle	5295, 7112, 50619, 64333, 257106, 55114, 23048, 51306, 55619, 393, 81704	2.0715	0.308989
R-HSA-9700206~Signaling by ALK in cancer	5295, 2885, 53335, 57674, 6774, 6194	3.18429	0.307225
R-HSA-9725370~Signaling by ALK fusions and activated point mutants	5295, 2885, 53335, 57674, 6774, 6194	3.18429	0.307225
GO:0031902~late endosome membrane	3108, 3127, 55016, 3123, 3122, 114885, 6556, 57231	2.33221	0.303149
GO:0005802~trans-Golgi network	27032, 84679, 55111, 7045, 64231, 2896, 29058, 6653, 27314, 10564	2.04526	0.303149
GO:0012507~ER to Golgi transport vesicle membrane	3127, 972, 3113, 3123, 3122	3.42671	0.303149
GO:0070936~protein K48-linked ubiquitination	6047, 7267, 7324, 7128, 7326, 10475, 83737	4.03211	0.299335
GO:0030659~cytoplasmic vesicle membrane	23390, 8907, 3708, 219972, 4012, 10791, 3064, 57085	2.36755	0.28796
R-HSA-8985947~Interleukin-9 signaling	3716, 6774, 3561	9.72978	0.286606
R-HSA-5653656~Vesicle-mediated transport	9267, 10093, 9321, 6233, 4012, 4035, 10097, 10096, 5048, 23048, 22898, 8907, 157, 2885, 2665, 830, 1211, 4644, 23637, 7532, 201627, 55291, 1075, 27314, 23216, 2799, 10109, 9909, 920, 867, 409, 4218, 829	1.43127	0.286606
GO:0019899~enzyme binding	5591, 23406, 6188, 10093, 6187, 4067, 5530, 9555, 3570, 241, 143, 2534, 920, 11100, 84464, 10443, 409, 3965, 55904, 2956	1.89966	0.280411
hsa05203:Viral carcinogenesis	3716, 5295, 6672, 387, 3190, 2885, 7532, 4067, 6774, 836, 2959, 9261	1.71151	0.277683
hsa05032:Morphine addiction	54331, 157, 2773, 2870, 2782, 5579, 409	2.23813	0.277683
GO:0034687~integrin alphaL-beta2 complex	3683, 3689	39.0645	0.277467
hsa05415:Diabetic cardiomyopathy	1536, 1337, 5295, 1535, 653361, 5330, 5880, 7048, 5579, 4689, 517, 10476	1.71995	0.277188
GO:0043197~dendritic spine	387, 5530, 821, 2185, 55619, 5747, 10564, 409, 4218	2.23937	0.271631
R-HSA-5218921~VEGFR2 mediated cell proliferation	3708, 5579, 5921, 5170	5.55987	0.269236
GO:0032831~positive regulation of CD4-positive, CD25-positive, alpha-beta regulatory T cell differentiation	3123, 3122, 3561	22.4646	0.268628
GO:0000028~ribosomal small subunit assembly	6234, 6223, 6208, 3921	9.98427	0.268628
GO:0006915~apoptotic process	6197, 8473, 7048, 5023, 6279, 3064, 6093, 9262, 1512, 79811, 83593, 5579, 637, 836, 3635, 8409, 6188, 1075, 2185, 23136, 6280, 83737, 27250, 653361, 84236, 7128, 3689, 10787	1.73281	0.268244
GO:0044853~plasma membrane raft	3937, 6786, 6404, 3689	4.88306	0.267764
hsa05235:PD-L1 expression and PD-1 checkpoint pathway in cancer	3716, 5295, 5530, 4772, 6774, 920, 2353	2.28843	0.265987
hsa04728:Dopaminergic synapse	54331, 5330, 3708, 5530, 2773, 2353, 2782, 5579, 409	1.9838	0.265893
hsa04066:HIF-1 signaling pathway	1536, 5295, 6774, 112398, 5579, 3570, 6194, 3945	2.13547	0.260504
hsa04068:FoxO signaling pathway	5295, 2885, 7048, 4089, 6774, 604, 5170, 9140, 472	1.99894	0.260504
GO:0098685~Schaffer collateral - CA1 synapse	2534, 3708, 5530, 5048, 5786, 2185, 6093	2.70744	0.255919
GO:0032587~ruffle membrane	23603, 3936, 199, 387, 6188, 324, 2268	2.70744	0.255919
GO:0045860~positive regulation of protein kinase activity	3937, 920, 5788, 2185, 4217, 5747, 9770	4.22721	0.255826
GO:0050900~leukocyte migration	2534, 4067, 6402, 6404, 6093	6.68589	0.255826
hsa04926:Relaxin signaling pathway	54331, 5295, 5330, 2885, 7048, 2773, 2353, 2782, 409	2.02994	0.249835
GO:0010628~positive regulation of gene expression	9349, 6774, 3561, 6093, 472, 1512, 972, 100302692, 26191, 7431, 7453, 6188, 6201, 5530, 6125, 860, 53335, 2113, 192669, 7305, 6556, 10961, 409, 3965, 54407	1.82461	0.248074
GO:0005789~endoplasmic reticulum membrane	6892, 5880, 4033, 6233, 153830, 6653, 2055, 23344, 57085, 1536, 60559, 1535, 79956, 81790, 9218, 6786, 5355, 6400, 118813, 222068, 23556, 79188, 79143, 241, 79982, 147138, 6916, 387, 81502, 84236, 3708, 114882, 2773, 55016, 23230, 920, 821, 83440, 51752	1.37501	0.240684
GO:0043484~regulation of RNA splicing	3191, 57018, 4154, 2521, 6651, 6314, 3187, 1195	3.7441	0.239745
GO:0070102~interleukin-6-mediated signaling pathway	3716, 4089, 6774, 3570	10.6974	0.239745
R-HSA-9671555~Signaling by PDGFR in disease	5295, 2885, 6774, 51411	5.83787	0.238242
GO:0005524~ATP binding	6197, 7048, 5023, 10097, 7324, 10096, 26038, 2870, 23049, 23205, 9261, 9262, 472, 3716, 157, 2268, 23043, 79811, 84166, 4644, 5579, 51447, 5591, 7453, 4067, 4542, 1195, 9031, 10746, 57674, 1981, 51135, 7326, 4217, 54805, 5747, 54606, 2956, 50808, 8997, 133686, 23347, 6093, 204851, 11329, 23064, 23020, 55902, 51347, 8243, 55191, 2185, 5170, 27032, 10645, 860, 1445, 2534, 10521, 4638	1.40715	0.231898
GO:0045296~cadherin binding	6164, 6130, 7112, 9045, 3190, 6187, 9689, 79180, 6642, 11329, 26156, 6128, 867, 9218, 9208, 1968, 3646, 829	2.05596	0.231898
GO:0019900~kinase binding	6672, 6188, 51199, 79668, 7128, 3064, 26191, 114769, 3945	3.18472	0.231898
GO:0005096~GTPase activator activity	23637, 64333, 9744, 393, 23216, 23061, 55843, 2665, 257106, 1794, 55114, 7813, 5921, 5910, 51306, 6904, 9938	2.10133	0.231898
GO:0019955~cytokine binding	972, 1441, 8764, 3561, 3570, 1438	4.81247	0.231898
R-HSA-199991~Membrane Trafficking	9267, 10093, 9321, 6233, 4012, 10097, 10096, 5048, 23048, 22898, 8907, 157, 2885, 2665, 830, 1211, 4644, 23637, 7532, 201627, 55291, 1075, 27314, 23216, 2799, 10109, 9909, 920, 867, 409, 4218, 829	1.47328	0.229251
GO:0000398~mRNA splicing, via spliceosome	3181, 3190, 10180, 5411, 10250, 3187, 23524, 55234, 55596, 23020, 7536, 988, 51319	2.56175	0.228657
GO:0000139~Golgi membrane	9267, 6892, 9321, 6653, 3123, 3122, 6093, 57085, 8907, 80342, 79158, 972, 753, 3113, 9218, 9516, 27314, 6480, 27032, 84679, 23390, 440270, 3127, 2773, 10564, 4218	1.5182	0.228275
R-HSA-1227986~Signaling by ERBB2	5295, 387, 2534, 2885, 10193, 6233	3.50272	0.225006
R-HSA-177929~Signaling by EGFR	5295, 1445, 2885, 6233, 55824, 867	3.50272	0.225006
hsa04625:C-type lectin receptor signaling pathway	2207, 5295, 387, 3708, 5530, 4772, 4046, 9261	2.23813	0.221747
GO:0032496~response to lipopolysaccharide	6197, 27086, 3587, 6279, 2353, 6556, 836, 26191, 6280, 3965, 9261	2.90036	0.219396
GO:0001931~uropod	6693, 9051, 6404	9.76613	0.216907
R-HSA-5637815~Signaling by Ligand-Responsive EGFR Variants in Cancer	5295, 2885, 6233, 867	6.14512	0.213529
R-HSA-1236382~Constitutive Signaling by Ligand-Responsive EGFR Cancer Variants	5295, 2885, 6233, 867	6.14512	0.213529
GO:0045087~innate immune response	6279, 121260, 23765, 1536, 2207, 1535, 2268, 84166, 10475, 57506, 5591, 4063, 11151, 219972, 25939, 4067, 8764, 9051, 2185, 6280, 83737, 79188, 653361, 2534, 301, 51135, 4217, 5747, 10346	1.75979	0.213366
GO:0045766~positive regulation of angiogenesis	1536, 204851, 1512, 2896, 7048, 2113, 6786, 6774, 51752, 5579, 2185, 5170	2.73959	0.213366
R-HSA-389356~CD28 co-stimulation	5295, 2534, 2885, 4067, 5170	4.42263	0.213003
GO:0048661~positive regulation of smooth muscle cell proliferation	199, 1535, 27086, 7048, 51135, 3570, 5724	4.51874	0.209767
GO:0000781~chromosome, telomeric region	5591, 3181, 6672, 23064, 9555, 80335, 84464, 23347, 472, 55183	2.25806	0.205938
GO:0098793~presynapse	157, 785, 6146, 7532, 23043, 2055, 2185, 10564, 9805, 26060	2.27119	0.203952
GO:0030669~clathrin-coated endocytic vesicle membrane	3127, 972, 920, 3113, 3123, 3122	3.34839	0.203952
GO:0045335~phagocytic vesicle	1536, 7431, 11151, 1520, 219972, 4218	3.34839	0.203952
GO:0051893~regulation of focal adhesion assembly	23603, 387, 5786, 5747, 6093	7.4882	0.201075
GO:0051865~protein autoubiquitination	6047, 10193, 57674, 55182, 867, 54800, 4799, 83737	3.94116	0.201075
hsa04940:Type I diabetes mellitus	3108, 3127, 3113, 3123, 3122	3.38323	0.200945
GO:0048027~mRNA 5'-UTR binding	6201, 26156, 6125, 6207, 6208	6.94106	0.198262
GO:0005730~nucleolus	6230, 6197, 2091, 6130, 6155, 6672, 5980, 9349, 6233, 7267, 440515, 4332, 6137, 9240, 472, 6194, 6949, 2885, 23064, 26156, 6205, 6207, 6208, 11224, 7913, 9839, 5591, 6188, 6143, 6223, 6201, 9555, 6203, 6125, 26009, 9031, 55233, 785, 3708, 51199, 57674, 80335, 6314, 79706, 604, 4799, 10521, 54606	1.34802	0.197143
R-HSA-397795~G-protein beta:gamma signalling	54331, 387, 5330, 2782, 5170	4.56083	0.193605
R-HSA-2871796~FCERI mediated MAPK activation	2207, 3937, 2885, 4067, 2353	4.56083	0.193605
GO:0032395~MHC class II receptor activity	3108, 3113, 3123, 3122	11.1057	0.191446
R-HSA-1839117~Signaling by cytosolic FGFR1 fusion mutants	5295, 2885, 6774, 9208	6.48652	0.191158
hsa05332:Graft-versus-host disease	3108, 3127, 3113, 3123, 3122	3.46378	0.189829
hsa01521:EGFR tyrosine kinase inhibitor resistance	3716, 5295, 2885, 6774, 5579, 3570, 6194	2.5781	0.18874
hsa04935:Growth hormone synthesis, secretion and action	5295, 5330, 2885, 3708, 2773, 6774, 2353, 5579, 5747	2.18218	0.18874
R-HSA-6783783~Interleukin-10 signaling	3716, 7133, 2357, 3587, 6774, 5724	3.7263	0.187357
hsa04370:VEGF signaling pathway	5295, 5880, 5530, 5579, 5747, 9261	2.95889	0.186857
hsa04722:Neurotrophin signaling pathway	10019, 6197, 5295, 387, 2885, 51135, 4217, 5170, 9261	2.20052	0.186857
R-HSA-983169~Class I MHC mediated antigen processing & presentation	6892, 6047, 4012, 10193, 6233, 6279, 7324, 55182, 6280, 83737, 1536, 1535, 79654, 653361, 57674, 1520, 821, 51752, 142678, 7326, 4689, 55958	1.68547	0.185922
hsa04360:Axon guidance	5295, 387, 2534, 5880, 5530, 2773, 1808, 3983, 5921, 5170, 5747, 6093	1.9184	0.185778
hsa04070:Phosphatidylinositol signaling system	5295, 5330, 3708, 3631, 51447, 5579, 3635, 64419	2.39965	0.185778
hsa05162:Measles	3716, 5295, 51135, 6774, 2353, 7128, 3561, 637, 836, 57506	2.09322	0.185778
hsa05205:Proteoglycans in cancer	5295, 6774, 6093, 5170, 6194, 387, 27250, 2885, 3708, 867, 5579, 836, 5747	1.8451	0.185778
GO:0004672~protein kinase activity	6197, 5591, 2870, 1195, 23049, 9770, 6093, 5170, 9261, 9262, 204851, 10645, 10746, 157, 23043, 79811, 5579, 51347, 4217, 5747, 4638	2.0052	0.185198
GO:0016604~nuclear body	6672, 6047, 4772, 9031, 55183, 55596, 2313, 23064, 79811, 7536, 6239, 10147, 2959, 51426, 55904, 10346	1.84375	0.184364
hsa05131:Shigellosis	9267, 5295, 10093, 5330, 6233, 10097, 10096, 23048, 6093, 9140, 472, 387, 10109, 3708, 5747	1.76695	0.182263
hsa04010:MAPK signaling pathway	6197, 5880, 7048, 5530, 4772, 2353, 9261, 10746, 2885, 785, 51135, 5579, 5921, 836, 51347, 4217, 409	1.68241	0.182263
hsa05212:Pancreatic cancer	3716, 5295, 5880, 7048, 4089, 6774, 51426	2.67987	0.182263
hsa04218:Cellular senescence	204851, 5295, 7048, 3708, 5530, 2113, 4772, 678, 83593, 9261, 472	2.05162	0.17556
GO:0043066~negative regulation of apoptotic process	6197, 6134, 6651, 2055, 6194, 199, 1512, 972, 23064, 2124, 836, 5591, 5295, 7178, 3190, 2185, 83737, 27250, 84236, 301, 11331, 867, 5921, 54806, 5747, 51316	1.87205	0.172888
hsa04725:Cholinergic synapse	54331, 5295, 5330, 2534, 3708, 2773, 2353, 2782, 5579	2.31736	0.171893
hsa05330:Allograft rejection	3108, 3127, 3113, 3123, 3122	3.82839	0.171893
R-HSA-180292~GAB1 signalosome	5295, 1445, 2885, 55824	6.86808	0.167036
hsa04142:Lysosome	1512, 8907, 2799, 79158, 1520, 1211, 6556, 1075, 9516, 7805	2.20422	0.165988
hsa05223:Non-small cell lung cancer	5295, 2885, 6774, 83593, 5579, 5170, 51426	2.82875	0.165224
R-HSA-2424491~DAP12 signaling	5295, 3937, 2534, 2885, 7305	4.86489	0.162667
GO:0019221~cytokine-mediated signaling pathway	3603, 3716, 3587, 5355, 51135, 1441, 6774, 867, 11025, 3561, 3570, 1438	2.88008	0.162205
GO:0050731~positive regulation of peptidyl-tyrosine phosphorylation	55024, 5175, 972, 920, 8764, 5788, 2185, 3570, 409	3.70296	0.160137
GO:0006364~rRNA processing	6230, 2091, 9045, 6155, 6201, 6234, 6223, 6125, 10521, 54606, 6194	3.09662	0.160137
GO:0031397~negative regulation of protein ubiquitination	8473, 6188, 10625, 2534, 7128, 706, 409	4.85346	0.160137
GO:0055037~recycling endosome	84679, 55111, 201627, 23043, 29058, 6653, 4644, 10564, 4218	2.58515	0.154792
GO:0006968~cellular defense response	653361, 6693, 4332, 4046, 7305, 2185, 10578	4.94504	0.154289
R-HSA-9683701~Translation of Structural Proteins	143, 6233, 79668, 821, 6480	5.03264	0.145885
R-HSA-391160~Signal regulatory protein family interactions	2885, 7305, 2185, 5747	7.29733	0.14432
GO:0048821~erythrocyte development	10019, 5926, 604, 29766, 6194	8.50932	0.143293
GO:0097191~extrinsic apoptotic signaling pathway	204851, 7133, 10193, 5788, 637, 3570, 5170	5.04014	0.143293
GO:0016567~protein ubiquitination	10193, 6233, 7267, 153830, 7324, 55182, 79654, 26133, 284996, 142678, 81790, 10475, 83892, 6400, 83737, 79786, 2534, 57674, 23077, 7128, 867, 54800, 4799, 409, 55958, 10346	1.91627	0.143293
GO:0008360~regulation of cell shape	387, 2534, 5880, 55843, 301, 11151, 2268, 23136, 5921, 2185, 3689, 5747	2.99528	0.140427
GO:0045765~regulation of angiogenesis	6672, 7453, 2113, 889, 2185, 83605	6.41846	0.139577
GO:0045471~response to ethanol	6916, 387, 2534, 10097, 1981, 6279, 2353, 867, 2185, 6480	3.49916	0.139577
hsa04613:Neutrophil extracellular trap formation	5295, 5330, 5880, 3683, 9555, 1536, 1535, 653361, 2357, 5579, 6404, 4689, 3689	1.99076	0.138964
hsa04928:Parathyroid hormone synthesis, secretion and action	387, 860, 5330, 3708, 2773, 2353, 5579, 11214, 409	2.47039	0.135795
hsa04015:Rap1 signaling pathway	5295, 9002, 5330, 5880, 3683, 3937, 387, 2357, 2773, 83593, 889, 5579, 3689, 54518	1.93972	0.135788
GO:0030335~positive regulation of cell migration	5295, 5175, 11151, 4067, 5530, 6774, 2185, 23224, 472, 199, 387, 1512, 2896, 324, 2268, 5747, 4638	2.42938	0.134971
GO:0006955~immune response	8530, 6892, 6693, 3123, 3122, 3561, 3937, 1512, 972, 3113, 5295, 7133, 25939, 8764, 1075, 3603, 3108, 2217, 3127, 1520, 2113, 55016, 920, 6556, 5724, 10346	1.95868	0.134971
GO:0051272~positive regulation of cellular component movement	6223, 4067, 2113, 604	14.9764	0.134971
GO:0042102~positive regulation of T cell proliferation	199, 301, 11151, 84433, 3113, 283234, 5788, 1725	4.47057	0.134971
GO:0031623~receptor internalization	2207, 157, 2885, 4035, 6642, 3689, 409	5.24174	0.134971
GO:0048024~regulation of mRNA splicing, via spliceosome	3190, 6651, 51574, 10250, 7536	8.91453	0.134971
GO:0045088~regulation of innate immune response	25939, 2268, 51752, 26191, 26060	8.91453	0.134971
GO:0006935~chemotaxis	3603, 123920, 6693, 9750, 5880, 2357, 1794, 5355, 4046, 5724, 3965	3.34838	0.133288
GO:0002504~antigen processing and presentation of peptide or polysaccharide antigen via MHC class II	3108, 3127, 3113, 3123, 3122	9.36025	0.133288
GO:2000114~regulation of establishment of cell polarity	9750, 889, 2185, 54828, 6093	9.36025	0.133288
GO:0050901~leukocyte tethering or rolling	6693, 6402, 3676, 6404, 6093	9.36025	0.133288
R-HSA-164952~The role of Nef in HIV-1 replication and disease pathogenesis	8907, 2534, 1794, 920, 55690	5.21238	0.131161
R-HSA-9682385~FLT3 signaling in disease	5295, 9321, 2885, 6233, 867	5.21238	0.131161
GO:0016176~superoxide-generating NADPH oxidase activator activity	654817, 654816, 653361, 4689	13.1249	0.128633
GO:0098978~glutamatergic synapse	8473, 6146, 11151, 5023, 4067, 5530, 5048, 2185, 387, 10109, 11329, 785, 23043, 821, 11331, 10564, 409, 4218, 26060	1.8059	0.128204
hsa04672:Intestinal immune network for IgA production	3108, 3127, 3113, 3123, 3122, 3676	3.56274	0.126661
hsa04810:Regulation of actin cytoskeleton	5295, 10093, 5880, 3683, 10097, 10096, 6093, 387, 10109, 324, 3676, 3689, 5747, 10787, 4638	1.90583	0.126661
hsa04621:NOD-like receptor signaling pathway	5330, 9051, 114769, 9140, 1536, 3716, 1535, 387, 10628, 3708, 51135, 7128, 57506	2.05568	0.123919
R-HSA-877300~Interferon gamma signaling	3716, 6672, 3127, 3113, 3123, 3122, 10475, 5724, 10346	2.85548	0.12321
R-HSA-9706369~Negative regulation of FLT3	10019, 1445, 6233, 867	7.78382	0.12321
R-HSA-5663202~Diseases of signal transduction by growth factor receptors and second messengers	9321, 5880, 7048, 6233, 6774, 6194, 57085, 2885, 142678, 54518, 5295, 4067, 4089, 6400, 5170, 1445, 2534, 324, 118788, 57674, 53335, 51411, 867, 9208, 409	1.6853	0.12321
GO:0018108~peptidyl-tyrosine phosphorylation	204851, 10645, 1445, 2534, 4067, 2268, 920, 5788, 2185, 1195, 5747, 9031	3.23232	0.122991
GO:0051056~regulation of small GTPase mediated signal transduction	50619, 55843, 64333, 257106, 8997, 1794, 50650, 51306, 11214, 393, 81704	3.46093	0.122991
GO:0030036~actin cytoskeleton organization	23603, 5880, 11151, 5048, 29766, 6093, 5170, 387, 830, 1794, 7305, 604, 10487, 829	2.84877	0.122991
GO:1901798~positive regulation of signal transduction by p53 class mediator	9349, 6167, 6224, 26038	16.6404	0.122991
GO:0045727~positive regulation of translation	5591, 3191, 387, 7431, 6125, 6191, 2185, 5724, 3646	4.16011	0.122991
R-HSA-354192~Integrin signaling	1445, 2885, 5170, 5747, 54518	5.40543	0.120119
R-HSA-8980692~RHOA GTPase cycle	5295, 387, 7112, 50619, 64333, 257106, 8997, 1794, 50650, 11214, 393, 6093	2.3828	0.114882
GO:0010592~positive regulation of lamellipodium assembly	5295, 10109, 5880, 10097, 10096, 10787	7.4882	0.111865
GO:0035861~site of double-strand break	10093, 10109, 25939, 10097, 10096, 23347, 55183	3.41815	0.111214
hsa04933:AGE-RAGE signaling pathway in diabetic complications	1536, 5295, 5330, 7048, 4089, 4772, 6774, 5579, 836	2.61862	0.110754
R-HSA-8856828~Clathrin-mediated endocytosis	10093, 10109, 157, 2885, 6233, 10097, 1211, 10096, 920, 867, 23048, 409	2.39912	0.110416
GO:0035577~azurophil granule membrane	23317, 4033, 2357, 11010, 9218, 25798	4.04116	0.109862
R-HSA-8983432~Interleukin-15 signaling	3716, 2885, 6774, 3561	8.33981	0.106004
GO:0008380~RNA splicing	285672, 4154, 6651, 10250, 9295, 55234, 140890, 10625, 2521, 51574, 79706, 10147, 58517, 51319, 51747	2.80808	0.105679
GO:0005881~cytoplasmic microtubule	7178, 51199, 324, 5048, 54828, 10982	4.11205	0.103944
GO:0002503~peptide antigen assembly with MHC class II protein complex	3108, 3127, 3113, 3123, 3122	11.0121	0.100452
GO:0002381~immunoglobulin production involved in immunoglobulin mediated immune response	3108, 3127, 3113, 3123, 3122	11.0121	0.100452
GO:0001726~ruffle	3936, 199, 4644, 5921, 6093, 10787, 64419, 26060	3.12516	0.0997989
GO:0006954~inflammatory response	7133, 3683, 4069, 6279, 6774, 2353, 9051, 6280, 23765, 83737, 9261, 1536, 143, 199, 1535, 301, 2357, 7128, 6556, 604, 4799, 3689, 5724, 3965	2.17049	0.0956071
R-HSA-9705462~Inactivation of CSF3 (G-CSF) signaling	3716, 4067, 6233, 1441, 6774	5.83787	0.0950858
R-HSA-1236975~Antigen processing-Cross presentation	1536, 1535, 653361, 6892, 1520, 6233, 4012, 6279, 4689, 6280	2.77994	0.0950858
GO:0031252~cell leading edge	7431, 10109, 11151, 5048, 54828, 81704	4.26158	0.0926415
R-HSA-8950505~Gene and protein expression by JAK-STAT signaling after Interleukin-12 stimulation	3181, 3936, 27250, 9987, 5306, 829	4.60884	0.0899207
hsa04921:Oxytocin signaling pathway	10645, 387, 5330, 785, 3708, 5530, 4772, 2773, 2353, 5579, 6093, 4638	2.2672	0.0890012
hsa04724:Glutamatergic synapse	54331, 2744, 5330, 157, 3708, 5530, 2773, 2782, 5579, 54407	2.55226	0.0884679
R-HSA-195258~RHO GTPase Effectors	10093, 5880, 7532, 10097, 6279, 10096, 5048, 6280, 6093, 5170, 1536, 1535, 387, 653361, 10109, 2885, 5579, 4689, 5747, 10787, 4638	1.87454	0.086102
R-HSA-449836~Other interleukin signaling	3603, 3716, 1441, 920, 836	6.08111	0.0842403
hsa05323:Rheumatoid arthritis	3108, 3127, 3683, 3113, 2353, 3123, 3122, 528, 3689	2.81572	0.0795803
GO:0031901~early endosome membrane	23317, 301, 753, 55016, 6642, 9765, 6653, 3122, 121260, 3631, 83737, 26060	2.44153	0.0768488
GO:0005911~cell-cell junction	5295, 3937, 5175, 1445, 2885, 11151, 963, 10096, 5411, 889, 23136, 54806	2.45432	0.0754527
GO:0031965~nuclear membrane	7112, 5048, 23224, 55183, 241, 79982, 147138, 123920, 114882, 821, 3631, 9218, 8888, 9805	2.24141	0.0754527
R-HSA-9013422~RHOBTB1 GTPase cycle	7431, 11329, 10250, 23013, 6093	6.34551	0.0727353
R-HSA-210990~PECAM1 interactions	5175, 2534, 4067, 3635	9.72978	0.0719544
R-HSA-72172~mRNA Splicing	3181, 3191, 3190, 5411, 10250, 3187, 23524, 9295, 55234, 23020, 2521, 7536, 988, 79706, 58517, 51747	2.17223	0.0719544
hsa01524:Platinum drug resistance	5295, 5980, 637, 836, 4217, 5170, 472, 2956	3.18857	0.0701753
GO:0006909~phagocytosis	23603, 5175, 301, 11151, 3683, 4035, 6556, 4689, 3689	4.81384	0.0683003
GO:0046598~positive regulation of viral entry into host cell	972, 920, 3123, 10475, 3965	12.4803	0.0683003
R-HSA-202424~Downstream TCR signaling	5295, 3127, 84433, 6233, 920, 3113, 3123, 3122, 5170, 3635	2.9785	0.0665943
R-HSA-936440~Negative regulators of DDX58/IFIH1 signaling	6233, 84166, 7128, 57506, 83737, 9140	5.00389	0.0665943
R-HSA-9706574~RHOBTB GTPase Cycle	7431, 11329, 10250, 23013, 29766, 6093	5.00389	0.0665943
GO:0006974~cellular response to DNA damage stimulus	5591, 6188, 4067, 25939, 4332, 9261, 9031, 55183, 472, 143, 27086, 324, 23064, 51322, 867, 604, 836, 51347, 51426	2.57746	0.0650258
GO:0032755~positive regulation of interleukin-6 production	3603, 199, 1535, 972, 6774, 7305, 3570, 5724, 57506, 23765, 3965	3.99855	0.0625739
R-HSA-202433~Generation of second messenger molecules	3937, 3127, 920, 3113, 3123, 3122	5.15106	0.0603063
R-HSA-1059683~Interleukin-6 signaling	3716, 6774, 867, 3570	10.6143	0.0580898
R-HSA-392499~Metabolism of proteins	6230, 6155, 6672, 7045, 7048, 6234, 9349, 6233, 7324, 6235, 1462, 2197, 6191, 60509, 6194, 60559, 830, 51322, 6227, 4644, 55768, 57506, 11224, 6904, 1933, 6164, 5591, 7453, 6201, 6167, 6203, 6400, 6202, 4069, 6125, 55291, 1075, 6161, 6480, 324, 1981, 7326, 6314, 7128, 409, 3646, 3921, 4218, 4736, 6130, 8473, 9045, 6133, 6134, 6137, 6774, 6653, 1043, 8073, 54331, 1512, 6205, 6128, 6207, 6208, 1438…	1.30389	0.0580439
GO:0042554~superoxide anion generation	1536, 654817, 654816, 1535, 653361, 4689	9.36025	0.0570906
GO:0005815~microtubule organizing center	7431, 4033, 6201, 5048, 6867, 7813, 29887, 5119, 10564, 10982, 55904	2.71968	0.0569103
R-HSA-72163~mRNA Splicing - Major Pathway	3181, 3191, 3190, 5411, 10250, 3187, 23524, 9295, 55234, 23020, 2521, 7536, 988, 79706, 58517, 51747	2.25618	0.0558705
R-HSA-4086398~Ca2+ pathway	54331, 5330, 3708, 5530, 4772, 192669, 2782, 27327	3.76637	0.0558705
R-HSA-9020591~Interleukin-12 signaling	3181, 3936, 3716, 27250, 9987, 5306, 829	4.34735	0.0558705
GO:0003729~mRNA binding	3191, 11171, 6188, 3190, 8672, 6187, 23013, 55692, 23524, 10659, 1981, 51574, 7536, 6207, 58517, 11224, 51747	2.53549	0.0555266
GO:0004713~protein tyrosine kinase activity	204851, 3716, 10645, 1445, 2534, 4067, 2268, 2185, 1195, 5747, 9031	3.5449	0.0541194
GO:0005085~guanyl-nucleotide exchange factor activity	9267, 50619, 8997, 201627, 81704, 22898, 9909, 1794, 23077, 50650, 55704, 404636, 5910, 11214, 55619, 10564, 1933	2.57811	0.0533453
R-HSA-2029482~Regulation of actin dynamics for phagocytic cup formation	10093, 10109, 2885, 10097, 10096, 4644, 5747, 10787	3.82811	0.052448
GO:0098556~cytoplasmic side of rough endoplasmic reticulum membrane	6155, 6234, 6235	23.4387	0.049065
GO:0005764~lysosome	8530, 6642, 3122, 57231, 1075, 23048, 1512, 2799, 972, 2896, 1520, 55016, 7128, 6556, 4644, 119032, 7805	2.14225	0.049065
GO:0009897~external side of plasma membrane	4063, 6693, 7048, 5023, 9976, 114908, 3683, 8764, 3123, 3561, 3570, 2207, 2217, 972, 1441, 920, 6402, 3676, 5788, 3689, 4217, 2219, 1438	1.87184	0.049065
R-HSA-9669938~Signaling by KIT in disease	5295, 2534, 2885, 4067, 6774	7.29733	0.048638
R-HSA-9670439~Signaling by phosphorylated juxtamembrane, extracellular and kinase domain KIT mutants	5295, 2534, 2885, 4067, 6774	7.29733	0.048638
GO:1904667~negative regulation of ubiquitin protein ligase activity	6201, 9349, 6167, 6224, 6125	14.4004	0.0483052
GO:0043231~intracellular membrane-bounded organelle	4332, 9765, 114885, 27327, 23048, 9140, 472, 57085, 10659, 1512, 753, 3113, 55902, 4820, 9516, 23317, 201627, 4067, 4200, 6642, 118813, 57231, 1075, 27314, 83737, 84679, 23390, 3108, 257106, 1520, 114882, 55016, 23077, 51699, 706, 10564, 54805, 5747, 2956	1.57551	0.0474562
GO:0001772~immunological synapse	11151, 84433, 951, 963, 3123, 3122	5.2086	0.0461275
R-HSA-162582~Signal Transduction	6197, 10093, 7048, 6233, 10097, 10250, 10096, 23048, 6194, 10019, 55843, 1211, 4689, 54518, 4067, 6400, 83737, 118788, 1981, 51135, 5786, 528, 55619, 409, 10787, 9002, 64333, 10193, 9765, 6774, 5048, 29766, 6093, 11329, 142678, 51306, 5295, 11171, 50619, 7112, 5330, 4089, 8202, 2185, 5170, 10645, 55233, 653361, 387, 301, 3708, 257106, 55114, 10123, 5724, 11214, 4638, 4772, 6279, 2353, 2870, 27327…	1.26175	0.0457044
hsa05130:Pathogenic Escherichia coli infection	9267, 6188, 10093, 10097, 10096, 4542, 2353, 6093, 387, 10109, 2534, 51135, 4644, 836, 10787	2.21541	0.0453383
R-HSA-6785807~Interleukin-4 and Interleukin-13 signaling	3716, 5295, 7431, 7133, 301, 6774, 2353, 3561, 604, 3570, 3689	2.97299	0.0452511
GO:0016363~nuclear matrix	3181, 7431, 8243, 53335, 196528, 10250, 11331, 6314, 6281, 5119	3.07595	0.0447722
GO:0032588~trans-Golgi network membrane	8907, 3127, 972, 55016, 1211, 3113, 3123, 3122, 4218	3.38058	0.0442241
GO:0005771~multivesicular body	8530, 7178, 23392, 972, 6653, 5119	5.32698	0.0441063
GO:0042274~ribosomal small subunit biogenesis	6230, 6201, 6234, 6223, 6203, 6194	10.2112	0.0432634
GO:0050870~positive regulation of T cell activation	3108, 3127, 920, 3113, 3123, 3122, 283234	7.70844	0.0432634
R-HSA-913531~Interferon Signaling	6672, 8672, 25939, 6233, 7324, 3123, 3122, 3716, 3127, 1981, 3113, 3841, 10475, 51447, 5724, 10346	2.33515	0.0431251
GO:0005938~cell cortex	23603, 387, 5880, 11151, 5048, 51411, 23048, 2185, 11214, 5747, 83737, 57085	2.72543	0.0422934
hsa05321:Inflammatory bowel disease	3108, 3127, 4772, 6774, 3113, 3123, 3122, 3561	3.58101	0.041685
hsa04210:Apoptosis	143, 5295, 1512, 3708, 1520, 2353, 1075, 637, 836, 4217, 5170, 472	2.56727	0.041685
hsa05167:Kaposi sarcoma-associated herpesvirus infection	5295, 4067, 9976, 6233, 5530, 4772, 6774, 2353, 2782, 9261, 3716, 54331, 3708, 637, 836	2.24967	0.041685
GO:1904813~ficolin-1-rich granule lumen	23406, 1512, 2799, 9535, 1520, 10097, 4332, 2992, 51411, 2219	3.15036	0.0412863
GO:0048471~perinuclear region of cytoplasm	7165, 10193, 4012, 5048, 3064, 64419, 6194, 199, 3936, 55024, 79654, 26133, 23043, 10791, 9218, 26191, 5295, 3191, 50619, 7133, 4067, 9051, 25798, 2185, 2534, 3708, 324, 867, 11214, 10564, 5747, 7805	1.70077	0.0412863
GO:0005791~rough endoplasmic reticulum	1536, 653361, 6155, 81502, 821, 6128, 6227	4.55753	0.0392104
R-HSA-9674555~Signaling by CSF3 (G-CSF)	3716, 2885, 4067, 6233, 1441, 6774	5.83787	0.0388011
hsa05164:Influenza A	5295, 3123, 3122, 3108, 3716, 3127, 51135, 3113, 11100, 3841, 5579, 637, 836, 57506	2.38211	0.0380355
hsa05150:Staphylococcus aureus infection	3108, 2357, 3127, 3683, 3113, 3123, 3122, 6404, 3689, 5724	3.03081	0.0369529
GO:0007159~leukocyte cell-cell adhesion	5175, 3683, 6402, 3676, 5788, 3689, 6093	8.19022	0.0348531
GO:0019882~antigen processing and presentation	3108, 1512, 3127, 972, 1520, 3113, 3123, 3122	6.65618	0.0348531
GO:0030670~phagocytic vesicle membrane	1536, 1535, 6892, 5880, 11151, 6556, 4218, 9140	4.05865	0.0333497
GO:0051015~actin filament binding	23603, 23406, 10093, 11151, 10097, 10096, 4542, 9051, 23224, 3936, 199, 10109, 830, 80774, 3983, 4644, 829	2.75152	0.0332605
GO:0019904~protein domain specific binding	5591, 7431, 6672, 3190, 7453, 7532, 10193, 387, 860, 2885, 3708, 2773, 9218, 10320, 4217, 5119, 5912, 409	2.6303	0.0332605
GO:0003779~actin binding	23406, 10093, 11151, 9535, 4046, 10097, 10096, 4542, 23136, 29766, 23224, 3936, 10109, 830, 55704, 3983, 142678, 4644, 5747, 10487, 829, 4638	2.3218	0.0332605
hsa05100:Bacterial invasion of epithelial cells	5295, 387, 10093, 10109, 10097, 1211, 10096, 867, 5747	3.4008	0.0324107
GO:0032991~macromolecular complex	8473, 5023, 10491, 9349, 6134, 55182, 3064, 83605, 114769, 9140, 23180, 2887, 972, 55904, 5591, 5295, 7453, 5175, 11151, 6201, 8202, 6125, 6642, 83737, 9770, 821, 11331, 889, 10320, 4217, 7805	1.77306	0.0292912
GO:0032760~positive regulation of tumor necrosis factor production	1536, 5295, 1535, 6693, 6774, 7305, 5788, 5724, 57506, 10564, 3965, 9261	4.2386	0.0285856
GO:0030889~negative regulation of B cell proliferation	4067, 4332, 7305, 836, 3635, 472	11.8235	0.0285331
hsa05310:Asthma	2207, 3108, 3127, 3113, 3123, 3122	5.63143	0.0266962
hsa05161:Hepatitis B	5295, 7048, 4089, 4772, 6774, 2353, 2185, 3716, 2885, 51135, 5579, 637, 836, 57506	2.51445	0.0266962
GO:0046777~protein autophosphorylation	4067, 2185, 1195, 23049, 5170, 9261, 9262, 472, 10645, 1445, 2534, 2268, 23043, 5788, 51347, 5747	3.34668	0.0262113
R-HSA-2454202~Fc epsilon receptor (FCERI) signaling	5295, 4067, 6233, 5530, 4772, 2353, 5170, 2207, 3937, 2534, 2885, 3708, 84433	2.8318	0.0258302
GO:0042995~cell projection	10093, 3190, 8473, 5880, 10097, 115207, 5170, 23390, 387, 10109, 157, 51411, 5747	2.79032	0.0254274
GO:0045202~synapse	23603, 6197, 6130, 6155, 6234, 9349, 6137, 5048, 6191, 2744, 2665, 6227, 11100, 6205, 6164, 6143, 6201, 6167, 6203, 6224, 2782, 133418, 6161, 10109, 785, 8514	1.91637	0.0254274
R-HSA-1236973~Cross-presentation of particulate exogenous antigens (phagosomes)	1536, 1535, 653361, 4689	14.5947	0.0244083
R-HSA-912526~Interleukin receptor SHC signaling	3716, 5295, 2885, 3561, 3635, 1438	6.48652	0.0244083
GO:0005885~Arp2/3 protein complex	10093, 10109, 10097, 10096	14.2053	0.0244077
GO:0005844~polysome	7431, 6188, 1981, 51574, 6191, 6194	6.33479	0.0244077
R-HSA-1433559~Regulation of KIT signaling	10019, 2534, 2885, 4067, 867	9.12167	0.0223242
GO:0005884~actin filament	3936, 199, 23406, 2534, 5880, 301, 11151, 9051, 4644	3.95034	0.0213744
R-HSA-983705~Signaling by the B Cell Receptor (BCR)	5295, 2534, 2885, 3708, 84433, 4067, 118788, 6233, 5530, 6786, 4772, 5579	3.12743	0.0195688
GO:0005681~spliceosomal complex	3181, 3190, 140890, 10625, 9987, 23020, 51322, 10250, 7536, 988, 79706	3.33108	0.0195266
GO:0071013~catalytic step 2 spliceosome	3181, 55596, 3190, 23020, 5411, 10250, 988, 3187, 23524	4.04116	0.0193436
GO:0004712~protein serine/threonine/tyrosine kinase activity	6197, 8997, 23049, 6093, 9261, 472, 9262, 3716, 204851, 11329, 2268, 23043, 5579, 51347, 5591, 4067, 2185, 1195, 5170, 9031, 10645, 1445, 2534, 10746, 51135, 4217, 5747	2.21483	0.0193178
GO:0019901~protein kinase binding	6197, 5880, 6774, 6194, 2885, 2268, 55924, 10475, 57506, 7453, 6188, 6223, 6201, 9555, 387, 10746, 785, 324, 53335, 51135, 920, 1808, 79706, 5788, 3689, 4217, 10982, 5747, 4218, 10346	2.09846	0.0193178
R-HSA-3858494~Beta-catenin independent WNT signaling	5330, 5880, 6233, 5530, 4772, 2782, 27327, 54331, 387, 3708, 1211, 192669, 5579, 409	2.79898	0.0190114
hsa04071:Sphingolipid signaling pathway	2207, 5295, 387, 5330, 2534, 5880, 2773, 5579, 637, 4217, 5170, 6093	2.93402	0.0189206
hsa05200:Pathways in cancer	9002, 5880, 7048, 6774, 2353, 3561, 6093, 3716, 54331, 2885, 83593, 5579, 637, 836, 51426, 1438, 5295, 5330, 4089, 8202, 112398, 2782, 3570, 387, 324, 2113, 2773, 1441, 867, 5747, 26060, 2956	1.75342	0.0186134
hsa04145:Phagosome	11151, 3123, 3122, 1536, 3108, 1535, 653361, 3127, 1520, 3113, 821, 528, 4689, 3689	2.67987	0.0171125
hsa04640:Hematopoietic cell lineage	3108, 3127, 951, 1441, 920, 3113, 3123, 3122, 3676, 3570, 1438	3.23286	0.0169249
R-HSA-1222556~ROS and RNS production in phagocytes	1536, 1535, 653361, 5880, 6556, 528, 4689	5.6757	0.0163548
R-HSA-5663213~RHO GTPases Activate WASPs and WAVEs	10093, 10109, 2885, 10097, 10096, 5747, 10787	5.6757	0.0163548
hsa04666:Fc gamma R-mediated phagocytosis	5295, 653361, 10093, 10109, 5880, 4067, 10097, 10096, 5579, 5788, 3635	3.29952	0.0150435
hsa05145:Toxoplasmosis	3108, 3716, 3127, 3587, 2773, 51135, 6774, 3113, 3123, 3122, 836, 5170	3.1174	0.0138655
R-HSA-2132295~MHC class II antigen presentation	3123, 3122, 1075, 1512, 8907, 972, 3127, 1520, 830, 1211, 3113, 821, 829	3.08505	0.0134479
R-HSA-389948~PD-1 signaling	1445, 3127, 920, 3113, 3123, 3122	7.61461	0.0124286
hsa04612:Antigen processing and presentation	3108, 6892, 3127, 972, 1520, 821, 920, 3113, 3123, 3122	3.73022	0.0124143
hsa04658:Th1 and Th2 cell differentiation	3108, 3716, 3127, 5530, 4772, 920, 3113, 2353, 3123, 3122, 3561	3.47884	0.0112727
R-HSA-202733~Cell surface interactions at the vascular wall	5295, 5175, 6693, 4067, 3683, 2207, 2534, 2885, 972, 6402, 3676, 6404, 3689, 3635	2.98285	0.0111636
R-HSA-2871809~FCERI mediated Ca+2 mobilization	2207, 3937, 2885, 3708, 4067, 5530, 4772	6.19168	0.0107343
R-HSA-912631~Regulation of signaling by CBL	5295, 2534, 2885, 4067, 6233, 867	7.96073	0.0103614
GO:0035556~intracellular signal transduction	6197, 8997, 4772, 6093, 9261, 9262, 10019, 3716, 3937, 11329, 23043, 50650, 84166, 83593, 55824, 5579, 51347, 3635, 5330, 4067, 4089, 5170, 2534, 10746, 51135, 7305, 5921, 11214, 10564	2.41286	0.00990109
R-HSA-76002~Platelet activation, signaling and aggregation	5295, 5175, 9002, 5880, 4067, 2782, 5170, 2207, 54331, 3937, 387, 1445, 2534, 2885, 3708, 2773, 5579, 5747, 10487, 409, 54518	2.33071	0.00986949
hsa04514:Cell adhesion molecules	5175, 6693, 3683, 3123, 1462, 3122, 3108, 3127, 3113, 920, 6402, 3676, 5788, 6404, 3689	2.77985	0.00981029
R-HSA-983695~Antigen activates B Cell Receptor (BCR) leading to generation of second messengers	5295, 2534, 2885, 3708, 4067, 118788, 6786	6.38517	0.00945832
R-HSA-447115~Interleukin-12 family signaling	3181, 3936, 3716, 27250, 9987, 821, 6774, 5306, 829	4.60884	0.00945832
GO:0023026~MHC class II protein complex binding	3108, 3127, 972, 920, 3113, 3123, 3122	9.02338	0.0090645
hsa04660:T cell receptor signaling pathway	5295, 3937, 387, 2534, 2885, 84433, 5530, 4772, 920, 2353, 5788, 5170	3.3572	0.00886678
R-HSA-1433557~Signaling by SCF-KIT	10019, 5295, 2887, 2534, 2885, 4067, 6774, 867	5.43057	0.00843234
R-HSA-9006934~Signaling by Receptor Tyrosine Kinases	6197, 10193, 6233, 6774, 2353, 3561, 3187, 25920, 6093, 9261, 1536, 10019, 1535, 2887, 2885, 1211, 55824, 5579, 4689, 5295, 4067, 2185, 83737, 5170, 387, 653361, 1445, 2534, 3708, 867, 528, 5921, 5747, 10787	1.89396	0.00757922
GO:0001891~phagocytic cup	3936, 199, 301, 11151, 51411, 9938	8.37097	0.00748196
GO:0030658~transport vesicle membrane	3127, 3708, 972, 3113, 6653, 3123, 3122	6.51075	0.00748196
GO:1990948~ubiquitin ligase inhibitor activity	6201, 9349, 6167, 6224, 6125	20.052	0.00693155
GO:0035578~azurophil granule lumen	2799, 2896, 2665, 10097, 4332, 4069, 1075, 51316, 10487, 25801	4.2928	0.00641273
hsa05169:Epstein-Barr virus infection	5295, 7431, 6892, 4067, 3683, 6774, 3123, 3122, 3108, 3716, 3127, 51135, 3113, 7128, 637, 836, 57506, 51426	2.59269	0.00617191
GO:0019886~antigen processing and presentation of exogenous peptide antigen via MHC class II	2207, 3108, 3127, 972, 1520, 3113, 3123, 3122	9.36025	0.00603627
GO:0035091~phosphatidylinositol binding	654817, 654816, 6642, 57231, 23344, 29887, 653361, 3708, 55704, 4689, 54828, 5306, 26060	4.30473	0.00600197
hsa04664:Fc epsilon RI signaling pathway	2207, 5295, 3937, 2534, 5880, 2885, 4067, 5170, 3635, 241	4.27879	0.00565042
GO:0042613~MHC class II protein complex	3108, 3127, 972, 3113, 3123, 3122	9.01489	0.00559099
GO:0030666~endocytic vesicle membrane	3127, 972, 4067, 6233, 4035, 1441, 3113, 3123, 3122	4.95184	0.00559099
GO:0005769~early endosome	11151, 4035, 9765, 6653, 3064, 83737, 8073, 23180, 55111, 8907, 23392, 301, 1992, 29058, 920, 142678, 4644, 51699, 5119, 26060	2.52029	0.00553475
GO:0005794~Golgi apparatus	8530, 27327, 393, 1536, 1535, 2665, 4067, 6642, 1075, 55690, 6480, 9909, 324, 55016, 283234, 604, 4218, 2956, 10346, 9321, 7267, 4035, 6653, 114885, 3064, 57085, 8907, 79158, 2885, 284996, 55704, 10791, 9516, 9375, 5330, 222068, 9770, 79188, 27032, 147138, 23390, 653361, 80018, 440270, 2896, 23230, 2773, 867, 10564	1.69245	0.00541092
R-HSA-202430~Translocation of ZAP-70 to Immunological synapse	3127, 920, 3113, 3123, 3122, 26191	9.21768	0.00536155
R-HSA-9013423~RAC3 GTPase cycle	1536, 5295, 1535, 653361, 7112, 55843, 55114, 23344, 4689, 51347, 55619, 10787	3.7263	0.00531316
hsa04380:Osteoclast differentiation	5295, 7048, 5530, 4772, 2353, 3716, 1535, 3937, 653361, 2534, 2885, 7305, 11025, 4689	3.18235	0.00524436
R-HSA-2682334~EPH-Ephrin signaling	387, 10093, 10109, 2534, 4067, 8997, 10097, 1211, 10096, 5921, 5747, 6093	3.8073	0.004454
GO:0004715~non-membrane spanning protein tyrosine kinase activity	3716, 1445, 2534, 4067, 2268, 2185, 1195, 5747, 9031	7.2187	0.00422158
R-HSA-9607240~FLT3 Signaling	10019, 5295, 2887, 1445, 2534, 2885, 6233, 867	6.14512	0.00407944
GO:0030667~secretory granule membrane	23317, 387, 5175, 2357, 3708, 5023, 7305, 6402, 11025, 5788, 5724	4.21284	0.00391356
GO:0031234~extrinsic component of cytoplasmic side of plasma membrane	9267, 387, 2534, 4067, 2268, 23344, 8514, 2185, 5747	5.32698	0.00383178
GO:0005768~endosome	8530, 9375, 6642, 6653, 3561, 29887, 23180, 3716, 1535, 387, 10109, 2534, 2885, 301, 2896, 55016, 6556, 51699, 409, 4218, 26060	2.58787	0.00301934
GO:2000406~positive regulation of T cell migration	199, 387, 6693, 11151, 8764, 3676, 81704	13.7941	0.00280158
hsa05166:Human T-cell leukemia virus 1 infection	5295, 7048, 4089, 5530, 3683, 4772, 2353, 3123, 3122, 3561, 472, 3108, 3716, 3127, 2113, 3113, 821, 920, 3689, 706	2.62124	0.00275933
R-HSA-109582~Hemostasis	6693, 9002, 5880, 5023, 50808, 3683, 81704, 2207, 10019, 54331, 3937, 2885, 972, 2268, 830, 1794, 6402, 5579, 3676, 6404, 3635, 54518, 5295, 5175, 4067, 6786, 2782, 6281, 5170, 387, 1445, 2534, 3708, 2773, 3689, 55619, 409, 5747, 10487, 829	1.88015	0.00260748
R-HSA-114604~GPVI-mediated activation cascade	2207, 5295, 3937, 387, 2534, 5880, 4067, 5170	6.67185	0.00243922
GO:0005770~late endosome	8530, 57231, 3064, 23392, 972, 2896, 1520, 284996, 29058, 10791, 404636, 6556, 4644, 51699	3.57453	0.00238102
R-HSA-2730905~Role of LAT2/NTAL/LAB on calcium mobilization	2207, 5295, 2534, 2885, 4067, 5170	10.946	0.00237477
hsa05210:Colorectal cancer	5295, 387, 5880, 2885, 7048, 324, 4089, 2353, 836, 51426, 26060, 2956	4.05987	0.00217032
hsa05152:Tuberculosis	11151, 5530, 4046, 3123, 3122, 2207, 3108, 3716, 387, 972, 3127, 1520, 3587, 51135, 3113, 637, 836, 3689	2.90957	0.00205784
hsa05417:Lipid and atherosclerosis	5295, 5330, 4067, 5530, 4772, 6774, 2353, 5170, 1536, 1535, 387, 653361, 3708, 51135, 142678, 637, 836, 4689, 4217, 5747	2.70658	0.00205784
GO:0015629~actin cytoskeleton	23603, 11151, 8997, 4046, 10097, 10096, 4542, 9262, 3936, 55761, 10109, 2268, 830, 80774, 3983, 4644, 11214, 829, 4638	2.86574	0.00201592
GO:0010008~endosome membrane	23603, 23317, 9375, 6233, 6642, 6653, 3123, 3122, 3108, 84679, 2217, 301, 3127, 23230, 51135, 3113, 4689, 51699, 26060	2.87684	0.00198778
R-HSA-451927~Interleukin-2 family signaling	3716, 5295, 2885, 6774, 3561, 2185, 3635, 3965, 1438	5.97055	0.00172485
hsa04662:B cell receptor signaling pathway	5295, 5880, 2885, 84433, 4067, 118788, 5530, 4772, 2353, 11025, 5579, 3635	4.25791	0.00170304
GO:0070821~tertiary granule membrane	1536, 2207, 1535, 3903, 963, 6556, 8514, 3689, 5724, 5912	5.3513	0.00164254
R-HSA-9680350~Signaling by CSF1 (M-CSF) in myeloid cells	5295, 2534, 2885, 4067, 6233, 6774, 867, 3635	7.53273	0.00111913
R-HSA-202403~TCR signaling	5295, 6233, 3123, 3122, 5170, 3937, 1445, 3127, 84433, 3113, 920, 55824, 5788, 26191, 3635	3.64867	0.000987322
GO:0016607~nuclear speck	9321, 9425, 49855, 6651, 4332, 10250, 26038, 23524, 204851, 140890, 23360, 51322, 58517, 55904, 51747, 5411, 64766, 9295, 55234, 3603, 57018, 785, 988, 6239, 10521, 51319, 10346	2.45289	0.000857042
GO:0014069~postsynaptic density	6230, 6188, 9045, 6223, 4067, 8997, 10097, 2185, 5170, 2534, 3708, 53335, 11331, 6128, 3631, 6207, 6208, 409, 4218, 3646	3.00496	0.000775339
R-HSA-9658195~Leishmania infection	10093, 4067, 10097, 10096, 2782, 9051, 54331, 1535, 10109, 2534, 10628, 2885, 3708, 2268, 2773, 4644, 5747, 10787	3.20371	0.000772688
GO:0043123~positive regulation of I-kappaB kinase/NF-kappaB signaling	3123, 222068, 114769, 27032, 23390, 387, 2534, 972, 84433, 51135, 920, 142678, 9218, 10475, 5579, 9516, 11214, 57506, 3965, 10346	3.78192	0.000728985
GO:0034774~secretory granule lumen	23406, 64333, 9535, 6279, 6280, 6093, 1512, 2665, 2268, 1992, 2992, 51411, 2219	4.41599	0.000720316
hsa05170:Human immunodeficiency virus 1 infection	5295, 6892, 5880, 7133, 25939, 5530, 4772, 2353, 2782, 2185, 472, 54331, 8907, 3708, 2773, 51135, 920, 5579, 637, 836, 5747	2.88213	0.000668238
GO:0006468~protein phosphorylation	7048, 8997, 2870, 23049, 6093, 9261, 472, 9262, 3716, 204851, 11329, 157, 2268, 23043, 5579, 51347, 10870, 1438, 5591, 5295, 9535, 4067, 2185, 5170, 10645, 1445, 2534, 10746, 51135, 5786, 4217, 5747, 51319, 4638	2.60326	0.000624749
hsa04062:Chemokine signaling pathway	5295, 5330, 5880, 4067, 6774, 2870, 2782, 2185, 6093, 54331, 387, 653361, 157, 2885, 2268, 1794, 2773, 5579, 5747, 409	3.03081	0.000583312
R-HSA-2029480~Fcgamma receptor (FCGR) dependent phagocytosis	5295, 10093, 4067, 10097, 10096, 10109, 2534, 2885, 3708, 2268, 4644, 5747, 10787	4.41234	0.000582813
R-HSA-512988~Interleukin-3, Interleukin-5 and GM-CSF signaling	3716, 5295, 2534, 2885, 4067, 6233, 867, 3561, 3635, 1438	6.08111	0.000530089
hsa04650:Natural killer cell mediated cytotoxicity	5295, 5880, 5530, 3683, 4772, 2185, 2207, 3937, 2534, 2885, 7305, 5579, 637, 836, 10870, 3689	3.6947	0.000521481
R-HSA-9664417~Leishmania phagocytosis	10093, 10109, 2534, 2885, 4067, 2268, 10097, 10096, 4644, 5747, 10787	5.44208	0.000491223
R-HSA-9664422~FCGR3A-mediated phagocytosis	10093, 10109, 2534, 2885, 4067, 2268, 10097, 10096, 4644, 5747, 10787	5.44208	0.000491223
R-HSA-9664407~Parasite infection	10093, 10109, 2534, 2885, 4067, 2268, 10097, 10096, 4644, 5747, 10787	5.44208	0.000491223
hsa04611:Platelet activation	5295, 9002, 5330, 5023, 4067, 6786, 6093, 2207, 6916, 3937, 387, 2534, 3708, 2773, 54518, 4638	3.75429	0.000472945
hsa04659:Th17 cell differentiation	7048, 4089, 5530, 4772, 6774, 2353, 3123, 3122, 3561, 3570, 3108, 3716, 3127, 3113, 920	4.04108	0.00045066
hsa05135:Yersinia infection	6197, 5295, 10093, 5880, 4772, 10097, 10096, 2353, 2185, 6093, 3937, 387, 10109, 51135, 920, 3676, 5747	3.61042	0.00045066
GO:0035579~specific granule membrane	1536, 1535, 3903, 8907, 7133, 5023, 3683, 963, 121260, 8514, 3689, 5912	5.15136	0.000395072
R-HSA-388841~Costimulation by the CD28 family	5295, 1445, 2534, 2885, 3127, 4067, 920, 3113, 8764, 3123, 3122, 5170	5.07641	0.000373835
GO:0005765~lysosomal membrane	4012, 4035, 3123, 121260, 3122, 8907, 80342, 972, 3113, 9516, 5119, 23317, 4067, 2782, 57231, 3108, 58986, 2896, 3127, 2773, 55016, 23230, 1441, 528, 119032, 7805	2.67989	0.000332636
GO:0042802~identical protein binding	6672, 7045, 5023, 9425, 2353, 23048, 393, 472, 27086, 83593, 9750, 11151, 6047, 7532, 4069, 6642, 118813, 1075, 25798, 55692, 241, 118788, 1981, 2113, 963, 920, 7128, 604, 54806, 4217, 409, 10982, 10346, 3181, 10193, 5048, 6774, 23344, 3187, 3064, 114769, 57085, 2207, 2887, 2885, 972, 23064, 2521, 23020, 7536, 9516, 83892, 5119, 6925, 7431, 3190, 6146, 6223, 135114, 25939, 9976, 4089, 6786, 9051,…	1.72178	0.000285383
hsa05163:Human cytomegalovirus infection	5295, 6892, 5330, 5880, 5530, 4772, 6774, 2782, 2185, 3570, 6093, 3716, 54331, 387, 2885, 3708, 3587, 2773, 5579, 637, 836, 11214, 5747	2.97423	0.000282557
GO:0042788~polysomal ribosome	6130, 6143, 6234, 6235, 6128, 6227, 4736, 6161	9.76613	0.000277773
GO:0030027~lamellipodium	23603, 5880, 11151, 10097, 10096, 6642, 9051, 2185, 6093, 199, 387, 10109, 324, 55704, 3983, 10787, 54518, 4638	3.6623	0.000211125
GO:0031410~cytoplasmic vesicle	8530, 5880, 219972, 114908, 6642, 23048, 5170, 83737, 23205, 22898, 472, 387, 8907, 23392, 123920, 9909, 257106, 1211, 55704, 528, 10564, 409, 26060, 7805	2.92071	0.000211125
R-HSA-5668599~RHO GTPases Activate NADPH Oxidases	1536, 1535, 653361, 5880, 6279, 5579, 4689, 6280	9.72978	0.000207858
GO:0005856~cytoskeleton	9168, 9321, 5880, 4035, 6279, 29766, 23048, 6093, 3716, 2268, 1794, 23043, 3635, 54518, 8409, 7431, 9375, 50619, 9750, 11151, 2185, 23136, 6280, 3094, 387, 10625, 1808, 889, 8514, 9208, 5747, 829	2.45592	0.000196109
hsa04144:Endocytosis	9267, 10093, 7048, 9744, 10193, 10097, 9765, 10096, 2870, 3561, 157, 830, 1211, 5119, 6642, 118813, 83737, 387, 10109, 867, 51699, 10564, 409, 4218, 829	2.89798	0.000187242
GO:0071556~integral component of lumenal side of endoplasmic reticulum membrane	6892, 81502, 3127, 972, 821, 3113, 3123, 3122	10.7764	0.000166632
GO:0098553~lumenal side of endoplasmic reticulum membrane	6892, 81502, 3127, 972, 821, 3113, 3123, 3122	10.7764	0.000166632
R-HSA-9013404~RAC2 GTPase cycle	5295, 7112, 50619, 5880, 23344, 1536, 1535, 653361, 1794, 55114, 4689, 51347, 55619, 10787	4.64376	0.000162393
GO:0005783~endoplasmic reticulum	8530, 10491, 153830, 2353, 23205, 6194, 60559, 9218, 4644, 1933, 6164, 5355, 6400, 6202, 6125, 118813, 6480, 241, 6916, 123, 84236, 55016, 283234, 6892, 49855, 6134, 6137, 6653, 25840, 2055, 23344, 29887, 3064, 284996, 55704, 79956, 81790, 5910, 6188, 6786, 222068, 79143, 27032, 79982, 147138, 81502, 23392, 2896, 3708, 114882, 29058, 821, 83440, 51752, 10961, 706	1.91225	0.000143777
GO:0045121~membrane raft	5175, 7133, 7048, 5023, 4067, 79180, 2185, 6281, 23180, 1445, 2534, 84433, 2773, 920, 867, 55824, 5788, 836, 3635, 5912, 3945	3.40396	0.00012734
GO:0043020~NADPH oxidase complex	1536, 654817, 654816, 1535, 653361, 5880, 4689	15.1918	0.000124691
GO:0005634~nucleus	6230, 10093, 6233, 9987, 10097, 7324, 10096, 23049, 472, 5937, 10659, 27086, 23043, 3631, 83593, 8888, 8409, 7453, 4067, 6125, 3094, 123, 2313, 6239, 3646, 4736, 6130, 6133, 6134, 6137, 5048, 57645, 84901, 23020, 6128, 9516, 51426, 55904, 6925, 5295, 11171, 7112, 6146, 135114, 4089, 8202, 23036, 9770, 5170, 143, 55234, 55596, 55233, 387, 23392, 54828, 10521, 51319, 6155, 9425, 5980, 4772, 6279, 2…	1.31715	0.000115799
R-HSA-9013149~RAC1 GTPase cycle	5295, 7112, 50619, 64333, 8997, 23344, 393, 81704, 1536, 1535, 653361, 55843, 257106, 1794, 55114, 4689, 51347, 51306, 55619, 10787, 9938	3.31338	0.000101037
R-HSA-1266738~Developmental Biology	6197, 6230, 6155, 10093, 6234, 9349, 6233, 10097, 6235, 10096, 2197, 6191, 6194, 27086, 1211, 6227, 11224, 7913, 6164, 6201, 6167, 4067, 6203, 6202, 6125, 3570, 6161, 10109, 2313, 1981, 5786, 5788, 5306, 3921, 5747, 4736, 6130, 9045, 6133, 8997, 6134, 6137, 6774, 6093, 2887, 2885, 6205, 6128, 6207, 6208, 6925, 5295, 6188, 6187, 6143, 6146, 6223, 4089, 8202, 6224, 387, 2534, 785, 1441, 7305, 1808,…	1.74832	8.34963e-05
R-HSA-9694516~SARS-CoV-2 Infection	6230, 6234, 6233, 6235, 2197, 6191, 23765, 6194, 3716, 6227, 6205, 6207, 6208, 57506, 6188, 6187, 6223, 7532, 6201, 6203, 6224, 6202, 5170, 6480, 143, 79668, 821, 3921	2.73345	8.02288e-05
R-HSA-194138~Signaling by VEGF	5295, 2185, 6093, 5170, 9261, 1536, 1535, 387, 653361, 2534, 3708, 5579, 5921, 4689, 5747, 10787	4.32435	7.77359e-05
GO:0005886~plasma membrane	7045, 7048, 5023, 6233, 3123, 3122, 23048, 2273, 23205, 10019, 2268, 1211, 3113, 3631, 9218, 3635, 54518, 4063, 5791, 4067, 55291, 83737, 3094, 84679, 55573, 123, 3127, 118788, 84433, 51135, 920, 5786, 889, 51411, 5788, 528, 54805, 3921, 4218, 409, 285172, 54407, 9002, 6774, 6653, 121260, 6093, 55183, 57085, 2207, 3936, 26133, 6402, 6404, 9516, 10870, 55904, 23317, 5295, 5175, 9375, 50619, 5330, …	1.35488	7.12379e-05
hsa04670:Leukocyte transendothelial migration	5295, 5175, 5880, 3683, 2185, 6093, 1536, 1535, 387, 653361, 2773, 83593, 5579, 3676, 4689, 3689, 5747	4.33884	6.94611e-05
R-HSA-9679506~SARS-CoV Infections	6230, 6234, 6233, 6235, 2197, 6191, 6093, 23765, 6194, 3716, 2885, 6227, 6205, 3676, 6207, 6208, 57506, 6188, 6187, 6223, 7532, 6201, 4089, 6203, 6224, 6202, 3570, 83737, 5170, 6480, 143, 5926, 79668, 821, 3921	2.4677	3.97429e-05
hsa05416:Viral myocarditis	8672, 5880, 3683, 3123, 3122, 3108, 2534, 3127, 1981, 3113, 637, 836, 3689	6.30408	3.92623e-05
R-HSA-194315~Signaling by Rho GTPases	10093, 10097, 6279, 10250, 10096, 23048, 393, 1536, 1535, 55843, 5579, 4689, 9938, 7532, 23013, 6280, 10109, 55619, 5747, 10787, 5880, 64333, 8997, 5048, 114885, 23344, 29766, 6093, 81704, 11329, 2885, 1794, 50650, 55704, 51347, 51306, 5295, 7431, 50619, 7112, 79180, 2185, 5170, 387, 653361, 1445, 257106, 55114, 11214, 4638	2.06431	3.2866e-05
R-HSA-4420097~VEGFA-VEGFR2 Pathway	5295, 2185, 6093, 5170, 9261, 1536, 1535, 387, 653361, 2534, 3708, 5579, 5921, 4689, 5747, 10787	4.71747	2.69146e-05
R-HSA-9716542~Signaling by Rho GTPases, Miro GTPases and RHOBTB3	10093, 10097, 6279, 10250, 10096, 23048, 393, 1536, 1535, 55843, 5579, 4689, 9938, 7532, 23013, 6280, 10109, 55619, 5747, 10787, 5880, 64333, 8997, 5048, 114885, 23344, 29766, 6093, 81704, 11329, 2885, 1794, 50650, 55704, 51347, 5910, 51306, 5295, 7431, 50619, 7112, 79180, 2185, 5170, 387, 653361, 1445, 257106, 55114, 11214, 4638	2.059	2.69146e-05
R-HSA-3928662~EPHB-mediated forward signaling	387, 10093, 10109, 2534, 4067, 8997, 10097, 10096, 5921, 5747, 6093	7.64483	2.46146e-05
hsa05140:Leishmaniasis	2353, 3123, 3122, 1536, 3108, 3716, 1535, 653361, 3127, 51135, 3113, 5579, 3676, 4689, 3689	5.668	2.10974e-05
R-HSA-449147~Signaling by Interleukins	3181, 6197, 9987, 6233, 6774, 2353, 3561, 23765, 9261, 3716, 3936, 2885, 84166, 836, 3635, 1438, 5295, 7431, 7133, 4067, 2185, 3570, 3603, 27250, 2534, 301, 2357, 3587, 51135, 920, 1441, 821, 867, 604, 5724, 3689, 5306, 3965, 829	2.40673	1.81026e-05
R-HSA-9012999~RHO GTPase cycle	5880, 64333, 8997, 10250, 114885, 23344, 29766, 23048, 393, 6093, 81704, 1536, 1535, 11329, 2885, 55843, 1794, 50650, 55704, 4689, 51347, 51306, 9938, 5295, 7431, 7112, 50619, 79180, 23013, 2185, 387, 653361, 1445, 257106, 55114, 11214, 55619, 10787	2.47037	1.40714e-05
R-HSA-9705683~SARS-CoV-2-host interactions	6230, 6188, 6187, 7532, 6223, 6201, 6234, 6233, 6203, 6224, 6202, 6235, 6191, 2197, 5170, 23765, 6194, 3716, 6227, 6205, 6207, 6208, 57506, 3921	3.45096	1.04885e-05
R-HSA-202427~Phosphorylation of CD3 and TCR zeta chains	1445, 3127, 920, 3113, 3123, 55824, 3122, 5788, 26191	11.9411	9.08548e-06
GO:0045730~respiratory burst	1536, 654817, 654816, 1535, 653361, 5880, 1043, 6556, 4689	19.8217	3.31206e-06
GO:1990904~ribonucleoprotein complex	3181, 3191, 7431, 6155, 6188, 3190, 6146, 6201, 6203, 6125, 6202, 6191, 3187, 6194, 143, 5937, 10659, 678, 51574, 11100, 10521	4.38692	2.98244e-06
R-HSA-71291~Metabolism of amino acids and derivatives	6230, 6130, 6155, 9045, 6133, 6234, 9349, 6233, 6134, 6137, 6235, 2197, 6191, 6194, 2744, 6227, 6128, 6205, 6207, 6208, 11224, 6164, 6188, 6187, 6143, 6146, 6223, 6201, 6167, 6203, 6224, 6125, 6202, 6161, 3921, 4736	2.79472	1.63288e-06
GO:0007165~signal transduction	23603, 6197, 5023, 4012, 3683, 3123, 2870, 3561, 23048, 393, 472, 10019, 157, 55843, 2665, 83593, 3631, 5579, 57506, 3635, 7913, 54518, 9938, 7532, 4067, 3094, 83937, 3603, 123920, 2357, 84433, 51135, 963, 920, 409, 8473, 6693, 9002, 5880, 64333, 8997, 9765, 6774, 6093, 2887, 2885, 55824, 51306, 5912, 5295, 5175, 3190, 9535, 4046, 2782, 9051, 2185, 9770, 55233, 301, 2896, 3708, 257106, 1441, 5511…	2.14119	1.42893e-06
R-HSA-1280215~Cytokine Signaling in Immune system	6197, 6672, 9987, 6233, 7324, 2353, 3123, 3122, 3561, 23765, 9261, 10019, 3716, 3113, 84166, 51447, 836, 3635, 7133, 4067, 3570, 3603, 27250, 2357, 3127, 1981, 51135, 920, 3841, 604, 5306, 3689, 3965, 10346, 3181, 8672, 6774, 3936, 2887, 2885, 10475, 1438, 5295, 7431, 25939, 8764, 2185, 1445, 2534, 301, 3587, 1441, 821, 867, 5724, 829	2.23918	4.8663e-07
R-HSA-8953897~Cellular responses to stimuli	6197, 6230, 6155, 6234, 9349, 6233, 7324, 6235, 2353, 27327, 2197, 6191, 9261, 6194, 472, 1536, 1337, 1535, 830, 23043, 6227, 4689, 11224, 6164, 6201, 6167, 6203, 112398, 6202, 6125, 6161, 10628, 2113, 5226, 528, 4217, 3921, 4736, 6130, 9045, 6133, 6134, 6137, 6774, 2887, 6205, 6128, 6207, 6208, 6188, 6187, 6143, 6146, 6223, 6224, 653361, 81502, 192669, 1968, 829	2.18102	3.51237e-07
R-HSA-8953854~Metabolism of RNA	6230, 6155, 6234, 9349, 6233, 10250, 6235, 2197, 6191, 23049, 9261, 23524, 6194, 6227, 58517, 11224, 6164, 6201, 6167, 6203, 6202, 6125, 6161, 1981, 3921, 4736, 3181, 2091, 6130, 9045, 6133, 6134, 6137, 3187, 2521, 23020, 55621, 6205, 7536, 6128, 6207, 6208, 51747, 3191, 6188, 3190, 6187, 6143, 6146, 6223, 5411, 6224, 9295, 55234, 988, 79706	2.28296	2.64116e-07
R-HSA-2262752~Cellular responses to stress	6197, 6230, 6155, 6234, 9349, 6233, 7324, 6235, 2353, 27327, 2197, 6191, 9261, 6194, 472, 1536, 1337, 1535, 830, 23043, 6227, 4689, 11224, 6164, 6201, 6167, 6203, 112398, 6202, 6125, 6161, 10628, 2113, 5226, 528, 4217, 3921, 4736, 6130, 9045, 6133, 6134, 6137, 6774, 2887, 6205, 6128, 6207, 6208, 6188, 6187, 6143, 6146, 6223, 6224, 653361, 81502, 192669, 1968, 829	2.21972	1.95237e-07
GO:0005654~nucleoplasm	6197, 6230, 6234, 9987, 6233, 9349, 4332, 10250, 6235, 7324, 26038, 6191, 23049, 6194, 472, 55320, 10659, 27086, 23043, 79811, 6227, 11100, 3631, 8888, 8409, 7178, 112398, 6125, 118813, 55291, 1075, 83737, 3094, 9909, 2313, 283234, 2959, 10147, 3646, 55619, 3921, 409, 2956, 6774, 9240, 55183, 57645, 204851, 140890, 23020, 55621, 55902, 10475, 9516, 83892, 84464, 51426, 55904, 4084, 50619, 4089, 8…	1.57757	2.81793e-08
R-HSA-1280218~Adaptive Immune System	4012, 6233, 4772, 3683, 6279, 7324, 3123, 3122, 1536, 1535, 79654, 830, 1211, 3113, 11025, 5579, 3676, 4689, 26191, 3635, 6047, 4067, 1075, 6280, 83737, 3127, 118788, 57674, 84433, 920, 7326, 5788, 3689, 6892, 10193, 55182, 8907, 3937, 1512, 2885, 972, 6402, 55824, 142678, 10870, 5295, 5530, 9976, 6786, 8764, 5170, 3903, 653361, 1445, 2534, 3708, 1520, 821, 7305, 51752, 55958, 829	2.35337	1.04507e-08
R-HSA-1643685~Disease	6230, 10093, 6234, 7048, 6233, 9349, 10097, 6235, 10096, 7324, 1462, 6191, 6194, 472, 2268, 1211, 6227, 57506, 11224, 54518, 4067, 6400, 6125, 83737, 55690, 6480, 6916, 2799, 118788, 51135, 920, 51411, 2959, 3921, 409, 10787, 4736, 2956, 6130, 6133, 6134, 6137, 6774, 6093, 57085, 6128, 142678, 5295, 6143, 6146, 4089, 5170, 143, 3708, 53335, 79668, 821, 6155, 6279, 2197, 23765, 3716, 1535, 4644, 3…	1.80346	7.30091e-09
GO:0022625~cytosolic large ribosomal subunit	6164, 6130, 6155, 9045, 6133, 6143, 6146, 9349, 6134, 6167, 6137, 6125, 6161, 6128, 11224, 4736	10.5938	7.27149e-10
GO:0015935~small ribosomal subunit	6230, 6188, 6187, 6234, 6233, 6203, 6224, 6235, 6191, 2197, 6194, 6227, 3921	17.5117	1.28478e-10
GO:0016020~membrane	9744, 7048, 6233, 9349, 114908, 10097, 10096, 3123, 26038, 1462, 6191, 6194, 55843, 2665, 753, 1211, 26156, 79811, 637, 6867, 4689, 11224, 113402, 6125, 6642, 1075, 83737, 241, 84679, 118788, 1981, 920, 5786, 283234, 5788, 3646, 55619, 3921, 4736, 6130, 6892, 6133, 6134, 6137, 6653, 25840, 2055, 121260, 29887, 23020, 1992, 6128, 79956, 6404, 23317, 5295, 9375, 50619, 7112, 6143, 23556, 5170, 7914…	1.71345	2.29849e-11
R-HSA-6798695~Neutrophil degranulation	23406, 5023, 3683, 4332, 10097, 6279, 1536, 1535, 2665, 2268, 9218, 11025, 7133, 4069, 1075, 25798, 6280, 2799, 2357, 963, 2992, 6556, 51411, 5788, 3689, 4033, 64333, 25840, 121260, 6093, 25801, 2207, 8907, 1512, 1794, 1992, 6402, 5912, 23317, 5175, 9535, 11010, 3903, 387, 2896, 1520, 7305, 8514, 5724, 51316, 10487, 2219	3.14906	1.06934e-11
R-HSA-9678108~SARS-CoV-1 Infection	6230, 6234, 6233, 6235, 2197, 6191, 6194, 6227, 6205, 6207, 6208, 57506, 6188, 6187, 6223, 7532, 6201, 4089, 6203, 6224, 6202, 83737, 5170, 6480, 143, 79668, 821, 3921	5.75564	7.3257e-12
R-HSA-9692914~SARS-CoV-1-host interactions	6230, 6188, 6187, 7532, 6223, 6201, 6234, 6233, 4089, 6203, 6224, 6202, 6235, 6191, 2197, 5170, 83737, 6194, 6227, 6205, 6207, 6208, 57506, 3921	7.29733	2.67461e-12
R-HSA-72766~Translation	6230, 6130, 6155, 9045, 6133, 6234, 9349, 6233, 6134, 6137, 6235, 2197, 6191, 6194, 60559, 6227, 6128, 6205, 6207, 6208, 11224, 1933, 6164, 7453, 6188, 6187, 6143, 6146, 6223, 6201, 6167, 6203, 6224, 6125, 6202, 6161, 1981, 3921, 1968, 3646, 4736	4.0985	1.23419e-12
R-HSA-9754678~SARS-CoV-2 modulates host translation machinery	6230, 6188, 6187, 6223, 6201, 6234, 6233, 6203, 6224, 6202, 6235, 6191, 2197, 6194, 6227, 6205, 6207, 6208, 3921	10.8745	9.00289e-13
R-HSA-5663205~Infectious disease	6230, 6155, 10093, 6234, 9349, 6233, 10097, 6235, 10096, 2197, 6191, 23765, 6194, 3716, 1535, 2268, 1211, 6227, 4644, 3676, 57506, 11224, 6164, 11151, 6201, 7532, 6167, 4067, 6203, 6202, 6125, 3570, 83737, 55690, 6161, 6480, 10109, 10628, 57674, 920, 3841, 2959, 3921, 5747, 4736, 10787, 6130, 9045, 6133, 6134, 6137, 25920, 6093, 54331, 8907, 2885, 1794, 6205, 6128, 6207, 5119, 6208, 6188, 3190, 6…	2.46285	7.65553e-13
R-HSA-9675108~Nervous system development	6197, 6230, 6155, 10093, 6234, 9349, 6233, 10097, 6235, 10096, 2197, 6191, 6194, 1211, 6227, 11224, 6164, 6201, 6167, 4067, 6203, 6202, 6125, 6161, 10109, 1981, 5786, 5788, 5306, 3921, 5747, 4736, 6130, 9045, 6133, 8997, 6134, 6137, 6093, 2887, 2885, 6205, 6128, 6207, 6208, 5295, 6188, 6187, 6143, 6146, 6223, 6224, 387, 2534, 785, 7305, 1808, 3983, 5921, 10487	3.03003	6.9047e-13
R-HSA-422475~Axon guidance	6197, 6230, 6155, 10093, 6234, 9349, 6233, 10097, 6235, 10096, 2197, 6191, 6194, 1211, 6227, 11224, 6164, 6201, 6167, 4067, 6203, 6202, 6125, 6161, 10109, 1981, 5786, 5788, 5306, 3921, 5747, 4736, 6130, 9045, 6133, 8997, 6134, 6137, 6093, 2887, 2885, 6205, 6128, 6207, 6208, 5295, 6188, 6187, 6143, 6146, 6223, 6224, 387, 2534, 785, 7305, 1808, 3983, 5921, 10487	3.16702	9.61506e-14
R-HSA-72312~rRNA processing	6230, 2091, 6130, 6155, 9045, 6133, 6234, 9349, 6233, 6134, 6137, 6235, 2197, 6191, 6194, 6227, 6128, 6205, 6207, 6208, 11224, 6164, 6188, 6187, 6143, 6146, 6223, 6201, 6167, 6203, 6224, 6125, 6202, 6161, 3921, 4736	5.12593	7.25992e-14
R-HSA-376176~Signaling by ROBO receptors	6230, 6130, 6155, 9045, 6133, 6234, 9349, 6233, 6134, 6137, 6235, 2197, 6191, 6194, 6227, 6128, 6205, 6207, 6208, 11224, 6164, 6188, 6187, 6143, 6146, 6223, 6201, 6167, 6203, 6224, 6125, 6202, 6161, 387, 1981, 3921, 10487, 4736	5.06482	1.81102e-14
R-HSA-168249~Innate Immune System	6197, 23406, 10093, 5023, 6233, 4772, 3683, 4332, 10097, 6279, 10096, 2353, 9261, 9140, 1536, 1535, 2665, 830, 2268, 84166, 9218, 11025, 4644, 4689, 57506, 10578, 5591, 7133, 4067, 4069, 1075, 25798, 6280, 83737, 2799, 10109, 10628, 2357, 84433, 51135, 963, 920, 2992, 6556, 51411, 7128, 5788, 528, 3689, 5747, 10787, 5880, 4033, 64333, 25840, 121260, 6093, 25801, 2207, 8907, 3937, 1512, 2885, 1794…	2.45747	1.81102e-14
R-HSA-8868773~rRNA processing in the nucleus and cytosol	6230, 2091, 6130, 6155, 9045, 6133, 6234, 9349, 6233, 6134, 6137, 6235, 2197, 6191, 6194, 6227, 6128, 6205, 6207, 6208, 11224, 6164, 6188, 6187, 6143, 6146, 6223, 6201, 6167, 6203, 6224, 6125, 6202, 6161, 3921, 4736	5.3888	1.34182e-14
R-HSA-72662~Activation of the mRNA upon binding of the cap-binding complex and eIFs, and subsequent binding to 43S	6230, 6188, 6187, 6223, 6201, 6234, 6233, 6203, 6224, 6202, 6235, 6191, 2197, 6194, 1981, 6227, 6205, 6207, 6208, 1968, 3921, 3646	10.7028	8.93187e-15
R-HSA-72702~Ribosomal scanning and start codon recognition	6230, 6188, 6187, 6223, 6201, 6234, 6233, 6203, 6224, 6202, 6235, 6191, 2197, 6194, 1981, 6227, 6205, 6207, 6208, 1968, 3921, 3646	10.8842	6.23105e-15
R-HSA-72649~Translation initiation complex formation	6230, 6188, 6187, 6223, 6201, 6234, 6233, 6203, 6224, 6202, 6235, 6191, 2197, 6194, 1981, 6227, 6205, 6207, 6208, 1968, 3921, 3646	10.8842	6.23105e-15
R-HSA-72695~Formation of the ternary complex, and subsequently, the 43S complex	6230, 6188, 6187, 6223, 6201, 6234, 6233, 6203, 6224, 6202, 6235, 6191, 2197, 6194, 6227, 6205, 6207, 6208, 1968, 3921, 3646	11.788	6.14556e-15
R-HSA-6791226~Major pathway of rRNA processing in the nucleolus and cytosol	6230, 2091, 6130, 6155, 9045, 6133, 6234, 9349, 6233, 6134, 6137, 6235, 2197, 6191, 6194, 6227, 6128, 6205, 6207, 6208, 11224, 6164, 6188, 6187, 6143, 6146, 6223, 6201, 6167, 6203, 6224, 6125, 6202, 6161, 3921, 4736	5.68009	2.9533e-15
GO:0022627~cytosolic small ribosomal subunit	6230, 6188, 6187, 6223, 6201, 6234, 6233, 6203, 6224, 6202, 6235, 6191, 2197, 6194, 6227, 6205, 6207, 6208, 3921	16.1353	1.56345e-15
R-HSA-9735869~SARS-CoV-1 modulates host translation machinery	6230, 6188, 6187, 6223, 6201, 6234, 6233, 6203, 6224, 6202, 6235, 6191, 2197, 6194, 6227, 6205, 6207, 6208, 3921	14.9891	1.35999e-15
hsa03010:Ribosome	6230, 6130, 6155, 9045, 6133, 6234, 9349, 6233, 6134, 6137, 6235, 2197, 6191, 6194, 6227, 6128, 6205, 6207, 6208, 11224, 6164, 6188, 6187, 6143, 6146, 6223, 6201, 6167, 6203, 6224, 6125, 6202, 6161, 3921, 4736	6.13464	1.0931e-15
GO:0003735~structural constituent of ribosome	6230, 6130, 6155, 9045, 6133, 6234, 9349, 6233, 6134, 6137, 6235, 2197, 6191, 6194, 6227, 6128, 6205, 6207, 6208, 11224, 6164, 6188, 6187, 6143, 6146, 6223, 6201, 6167, 6203, 6224, 6125, 6202, 6161, 3921, 4736	6.6488	6.41729e-16
GO:0003723~RNA binding	6230, 7165, 6234, 9987, 6233, 9349, 10250, 6235, 6191, 23049, 6194, 5937, 10659, 2665, 26156, 79811, 6227, 11100, 55603, 11224, 7178, 6125, 79002, 27250, 1981, 10147, 3646, 3921, 4736, 6130, 6133, 8672, 6134, 6651, 6137, 140890, 23020, 55621, 6128, 11171, 6143, 6146, 3151, 55596, 23272, 821, 10521, 6155, 27327, 2197, 23524, 6949, 678, 4644, 58517, 7913, 6164, 5591, 10180, 6201, 7532, 11151, 6167,…	2.5359	4.33902e-16
GO:0006412~translation	6230, 6130, 6155, 9045, 6133, 6234, 9349, 6233, 6134, 6137, 6235, 2197, 6191, 6194, 6227, 6128, 6205, 6207, 6208, 11224, 6164, 7453, 6188, 6187, 6143, 6146, 6223, 6201, 6167, 6203, 6224, 6125, 6202, 6161, 1981, 3921, 4736, 1725	6.43782	3.46984e-16
R-HSA-9010553~Regulation of expression of SLITs and ROBOs	6230, 6130, 6155, 9045, 6133, 6234, 9349, 6233, 6134, 6137, 6235, 2197, 6191, 6194, 6227, 6128, 6205, 6207, 6208, 11224, 6164, 6188, 6187, 6143, 6146, 6223, 6201, 6167, 6203, 6224, 6125, 6202, 6161, 1981, 3921, 4736	6.1094	2.89312e-16
GO:0005737~cytoplasm	6230, 10093, 6234, 6233, 9987, 10097, 6235, 10096, 23048, 23049, 472, 10659, 27086, 2665, 23043, 6227, 3631, 83593, 8888, 6904, 8409, 7453, 9750, 4067, 6125, 3094, 55573, 84433, 283234, 51411, 54800, 6239, 3646, 4736, 6130, 6133, 6137, 5048, 84901, 55902, 6128, 142678, 55904, 5295, 11171, 7112, 6143, 6146, 201627, 135114, 4089, 8202, 9770, 5170, 143, 55234, 55233, 387, 23392, 55114, 1808, 54828, …	1.63636	2.44304e-16
GO:0070062~extracellular exosome	6230, 10093, 7045, 6234, 6233, 9349, 10097, 4332, 6235, 10096, 3123, 3122, 6191, 2665, 2268, 23043, 7178, 7453, 4067, 4069, 6125, 1075, 83737, 3094, 2799, 3127, 84433, 5786, 7326, 5788, 528, 6239, 5306, 3646, 55619, 3921, 4218, 10787, 4736, 5048, 6653, 3936, 1512, 1992, 23317, 5175, 9375, 6146, 8202, 143, 58986, 55233, 387, 1368, 301, 821, 1808, 79706, 706, 10487, 829, 3945, 23406, 6155, 3683, 37…	2.23578	1.31905e-16
GO:0005840~ribosome	6230, 6197, 6155, 9045, 6133, 6234, 9349, 6233, 6134, 6137, 6235, 2197, 6191, 6194, 6227, 7536, 6128, 6205, 6207, 6208, 6188, 6187, 6146, 6223, 6201, 6167, 6203, 6224, 6125, 6202, 6161, 821, 4736	7.53877	9.85803e-17
GO:0005925~focal adhesion	23603, 6155, 9349, 10097, 6235, 10096, 6191, 2273, 3716, 1535, 2665, 3676, 54518, 6201, 7532, 6203, 6202, 6125, 3603, 10109, 5786, 5788, 3689, 10982, 5747, 4736, 10787, 6130, 6133, 5880, 4035, 23224, 3936, 6205, 6128, 6207, 6208, 7431, 6188, 3190, 6187, 6143, 6146, 6223, 2185, 5170, 387, 301, 867, 10487	4.58504	9.85803e-17
hsa05171:Coronavirus disease - COVID-19	6230, 6130, 6155, 9045, 6133, 6234, 9349, 6233, 6134, 6137, 6235, 6774, 2353, 2197, 6191, 6194, 1536, 3716, 6227, 6128, 6205, 5579, 6207, 6208, 11224, 57506, 6164, 5295, 6188, 6187, 6143, 6146, 6223, 6201, 6167, 6203, 6224, 6125, 6202, 3570, 6161, 51135, 3921, 4736	5.51816	4.09723e-18
GO:0005515~protein binding	23603, 285672, 1462, 5937, 1337, 55320, 79654, 27086, 2665, 1211, 3631, 91526, 57506, 3635, 6904, 113402, 55692, 55690, 2799, 2313, 920, 283234, 3646, 10787, 4736, 121260, 2207, 57645, 10870, 6925, 55234, 2217, 55596, 58986, 55233, 81502, 55111, 79786, 283578, 821, 55114, 80774, 10521, 5724, 706, 2219, 4638, 829, 5980, 375035, 3683, 4772, 2353, 3561, 6949, 830, 951, 4644, 3676, 836, 26191, 58517,…	1.26955	1.68445e-18
R-HSA-9711097~Cellular response to starvation	6230, 6130, 6155, 9045, 6133, 6234, 9349, 6233, 6134, 6137, 6235, 2197, 6191, 6194, 6227, 6128, 6205, 6207, 6208, 11224, 6164, 6188, 6187, 6143, 6146, 6223, 6201, 6167, 6203, 6224, 6125, 6202, 6161, 528, 3921, 1968, 4736	6.87901	1.50415e-18
R-HSA-168273~Influenza Viral RNA Transcription and Replication	6230, 6130, 6155, 9045, 6133, 6234, 9349, 6233, 6134, 6137, 6235, 2197, 6191, 6194, 6227, 6128, 6205, 6207, 6208, 11224, 6164, 6188, 6187, 6143, 6146, 6223, 6201, 6167, 6203, 6224, 6125, 6202, 6161, 3921, 4736	7.51196	9.71865e-19
R-HSA-168255~Influenza Infection	6230, 6130, 6155, 9045, 6133, 6234, 9349, 6233, 6134, 6137, 6235, 2197, 6191, 6194, 1211, 6227, 6128, 6205, 6207, 6208, 11224, 6164, 6188, 6187, 6143, 6146, 6223, 6201, 6167, 6203, 6224, 6125, 6202, 6161, 821, 3841, 3921, 4736	7.06493	1.76746e-19
R-HSA-2408522~Selenoamino acid metabolism	6230, 6130, 6155, 9045, 6133, 6234, 9349, 6233, 6134, 6137, 6235, 2197, 6191, 6194, 6227, 6128, 6205, 6207, 6208, 11224, 6164, 6188, 6187, 6143, 6146, 6223, 6201, 6167, 6203, 6224, 6125, 6202, 6161, 3921, 4736	8.5851	9.719e-21
R-HSA-168256~Immune System	6197, 10093, 5023, 9987, 6233, 10097, 4332, 10096, 7324, 3123, 3122, 10019, 79654, 2665, 2268, 1211, 3113, 84166, 9218, 4689, 3635, 57506, 4067, 4069, 1075, 83737, 27250, 2799, 3127, 118788, 84433, 1981, 51135, 920, 7326, 51411, 5788, 528, 5306, 10787, 6892, 8672, 64333, 10193, 6774, 55182, 25840, 121260, 6093, 2207, 3936, 3937, 1512, 1992, 6402, 142678, 10475, 10870, 23317, 5295, 5175, 9535, 678…	2.17766	1.39267e-21
R-HSA-1799339~SRP-dependent cotranslational protein targeting to membrane	6230, 6130, 6155, 9045, 6133, 6234, 9349, 6233, 6134, 6137, 6235, 2197, 6191, 6194, 60559, 6227, 6128, 6205, 6207, 6208, 11224, 6164, 6188, 6187, 6143, 6146, 6223, 6201, 6167, 6203, 6224, 6125, 6202, 6161, 3921, 4736	9.29926	1.22936e-22
R-HSA-927802~Nonsense-Mediated Decay (NMD)	6230, 6130, 6155, 9045, 6133, 6234, 9349, 6233, 6134, 6137, 6235, 2197, 6191, 23049, 6194, 6227, 6128, 6205, 6207, 6208, 11224, 6164, 6188, 6187, 6143, 6146, 6223, 6201, 6167, 6203, 6224, 6125, 6202, 6161, 1981, 3921, 4736	9.31039	2.58582e-23
R-HSA-975957~Nonsense Mediated Decay (NMD) enhanced by the Exon Junction Complex (EJC)	6230, 6130, 6155, 9045, 6133, 6234, 9349, 6233, 6134, 6137, 6235, 2197, 6191, 23049, 6194, 6227, 6128, 6205, 6207, 6208, 11224, 6164, 6188, 6187, 6143, 6146, 6223, 6201, 6167, 6203, 6224, 6125, 6202, 6161, 1981, 3921, 4736	9.31039	2.58582e-23
R-HSA-72737~Cap-dependent Translation Initiation	6230, 6130, 6155, 9045, 6133, 6234, 9349, 6233, 6134, 6137, 6235, 2197, 6191, 6194, 6227, 6128, 6205, 6207, 6208, 11224, 6164, 6188, 6187, 6143, 6146, 6223, 6201, 6167, 6203, 6224, 6125, 6202, 6161, 1981, 3921, 1968, 3646, 4736	9.24329	8.2767e-24
R-HSA-72613~Eukaryotic Translation Initiation	6230, 6130, 6155, 9045, 6133, 6234, 9349, 6233, 6134, 6137, 6235, 2197, 6191, 6194, 6227, 6128, 6205, 6207, 6208, 11224, 6164, 6188, 6187, 6143, 6146, 6223, 6201, 6167, 6203, 6224, 6125, 6202, 6161, 1981, 3921, 1968, 3646, 4736	9.24329	8.2767e-24
R-HSA-9633012~Response of EIF2AK4 (GCN2) to amino acid deficiency	6230, 6130, 6155, 9045, 6133, 6234, 9349, 6233, 6134, 6137, 6235, 2197, 6191, 6194, 6227, 6128, 6205, 6207, 6208, 11224, 6164, 6188, 6187, 6143, 6146, 6223, 6201, 6167, 6203, 6224, 6125, 6202, 6161, 3921, 1968, 4736	10.3021	3.49961e-24
R-HSA-72689~Formation of a pool of free 40S subunits	6230, 6130, 6155, 9045, 6133, 6234, 9349, 6233, 6134, 6137, 6235, 2197, 6191, 6194, 6227, 6128, 6205, 6207, 6208, 11224, 6164, 6188, 6187, 6143, 6146, 6223, 6201, 6167, 6203, 6224, 6125, 6202, 6161, 3921, 3646, 4736	10.3021	3.49961e-24
R-HSA-72764~Eukaryotic Translation Termination	6230, 6130, 6155, 9045, 6133, 6234, 9349, 6233, 6134, 6137, 6235, 2197, 6191, 6194, 6227, 6128, 6205, 6207, 6208, 11224, 6164, 6188, 6187, 6143, 6146, 6223, 6201, 6167, 6203, 6224, 6125, 6202, 6161, 3921, 4736	10.8684	3.02532e-24
R-HSA-2408557~Selenocysteine synthesis	6230, 6130, 6155, 9045, 6133, 6234, 9349, 6233, 6134, 6137, 6235, 2197, 6191, 6194, 6227, 6128, 6205, 6207, 6208, 11224, 6164, 6188, 6187, 6143, 6146, 6223, 6201, 6167, 6203, 6224, 6125, 6202, 6161, 3921, 4736	10.8684	3.02532e-24
R-HSA-72706~GTP hydrolysis and joining of the 60S ribosomal subunit	6230, 6130, 6155, 9045, 6133, 6234, 9349, 6233, 6134, 6137, 6235, 2197, 6191, 6194, 6227, 6128, 6205, 6207, 6208, 11224, 6164, 6188, 6187, 6143, 6146, 6223, 6201, 6167, 6203, 6224, 6125, 6202, 6161, 1981, 3921, 1968, 3646, 4736	9.81588	1.44149e-24
R-HSA-156827~L13a-mediated translational silencing of Ceruloplasmin expression	6230, 6130, 6155, 9045, 6133, 6234, 9349, 6233, 6134, 6137, 6235, 2197, 6191, 6194, 6227, 6128, 6205, 6207, 6208, 11224, 6164, 6188, 6187, 6143, 6146, 6223, 6201, 6167, 6203, 6224, 6125, 6202, 6161, 1981, 3921, 1968, 3646, 4736	9.90352	1.20075e-24
R-HSA-192823~Viral mRNA Translation	6230, 6130, 6155, 9045, 6133, 6234, 9349, 6233, 6134, 6137, 6235, 2197, 6191, 6194, 6227, 6128, 6205, 6207, 6208, 11224, 6164, 6188, 6187, 6143, 6146, 6223, 6201, 6167, 6203, 6224, 6125, 6202, 6161, 3921, 4736	11.3514	1.09889e-24
R-HSA-156902~Peptide chain elongation	6230, 6130, 6155, 9045, 6133, 6234, 9349, 6233, 6134, 6137, 6235, 2197, 6191, 6194, 6227, 6128, 6205, 6207, 6208, 11224, 6164, 6188, 6187, 6143, 6146, 6223, 6201, 6167, 6203, 6224, 6125, 6202, 6161, 3921, 4736	11.3514	1.09889e-24
R-HSA-156842~Eukaryotic Translation Elongation	6230, 6130, 6155, 9045, 6133, 6234, 9349, 6233, 6134, 6137, 6235, 2197, 6191, 6194, 6227, 6128, 6205, 6207, 6208, 11224, 1933, 6164, 6188, 6187, 6143, 6146, 6223, 6201, 6167, 6203, 6224, 6125, 6202, 6161, 3921, 4736	11.1789	1.09889e-24
R-HSA-975956~Nonsense Mediated Decay (NMD) independent of the Exon Junction Complex (EJC)	6230, 6130, 6155, 9045, 6133, 6234, 9349, 6233, 6134, 6137, 6235, 2197, 6191, 6194, 6227, 6128, 6205, 6207, 6208, 11224, 6164, 6188, 6187, 6143, 6146, 6223, 6201, 6167, 6203, 6224, 6125, 6202, 6161, 1981, 3921, 4736	10.946	1.09889e-24
GO:0002181~cytoplasmic translation	6230, 6130, 6155, 9045, 6133, 6234, 9349, 6233, 6134, 6137, 6235, 2197, 6191, 6194, 6227, 6128, 6205, 6207, 6208, 11224, 6164, 6188, 6187, 6143, 6146, 6223, 6201, 6167, 6203, 6224, 6125, 6202, 6161, 3921, 4736	14.5604	4.86694e-27
GO:0022626~cytosolic ribosome	6230, 6130, 6155, 9045, 6133, 9349, 6233, 6134, 6137, 2197, 6191, 6194, 6227, 6128, 6205, 6207, 6208, 11224, 6164, 6188, 6187, 6143, 6146, 6223, 6201, 6167, 6203, 6224, 6125, 6202, 6161, 3921, 4736	16.9622	9.51047e-29
GO:0005829~cytosol	6230, 10093, 6234, 6233, 9987, 10097, 6235, 7324, 10096, 23048, 23049, 472, 5937, 2665, 23043, 1211, 6227, 3631, 8888, 3635, 7453, 4067, 6125, 55690, 3094, 241, 6916, 123, 55573, 2313, 118788, 84433, 283234, 7326, 54806, 3646, 10787, 4736, 6130, 6133, 8672, 10193, 6134, 6137, 9765, 5048, 55902, 6128, 142678, 84464, 51306, 4084, 5295, 11171, 6143, 6146, 201627, 4089, 8202, 9770, 5170, 143, 10645, …	1.91042	1.0196e-30

## Sheet: Table S9
Table S9 Differentially expressed genes in mesenchymal CTCs (mCTCs) vs white blood cells (WBCs) in the validation set.
ENSEMBL ID	Gene symbol	log2(fold change)	P	FDR
ENSG00000169429.10	CXCL8	-15.9073	4.47673e-05	0.0200593
ENSG00000100906.10	NFKBIA	-15.7588	1.87188e-05	0.0128887
ENSG00000125538.11	IL1B	-15.054	0.000184078	0.0200593
ENSG00000120129.5	DUSP1	-14.6965	2.39585e-06	0.00463604
ENSG00000122862.4	SRGN	-14.6095	3.59447e-06	0.00559825
ENSG00000163220.10	S100A9	-14.5016	6.45133e-05	0.0200593
ENSG00000087074.7	PPP1R15A	-14.2919	0.0028854	0.0200593
ENSG00000067082.14	KLF6	-14.162	7.80588e-05	0.0200593
ENSG00000112096.16	SOD2	-14.1486	0.000250437	0.0200593
ENSG00000090382.6	LYZ	-14.0248	0.000695932	0.0200593
ENSG00000130066.16	SAT1	-13.7997	0.000260363	0.0200593
ENSG00000234745.10	HLA-B	-13.7566	4.47555e-05	0.0200593
ENSG00000162511.7	LAPTM5	-13.6773	1.50393e-06	0.00384924
ENSG00000143546.9	S100A8	-13.6247	0.000916683	0.0200593
ENSG00000136167.13	LCP1	-13.5955	1.42657e-09	9.10949e-05
ENSG00000011422.11	PLAUR	-13.587	7.40615e-05	0.0200593
ENSG00000085265.10	FCN1	-13.5694	0.000283115	0.0200593
ENSG00000108654.13	DDX5	-13.5518	2.69305e-05	0.0162233
ENSG00000275302.1	CCL4	-13.5245	2.86195e-05	0.0167663
ENSG00000163131.10	CTSS	-13.5068	1.85372e-06	0.00409062
ENSG00000144802.11	NFKBIZ	-13.4618	0.000525722	0.0200593
ENSG00000128016.5	ZFP36	-13.383	9.48984e-07	0.00318939
ENSG00000118503.14	TNFAIP3	-13.2978	5.46277e-06	0.00681206
ENSG00000115956.9	PLEK	-13.2094	4.66062e-07	0.00186005
ENSG00000105835.11	NAMPT	-13.1975	0.000151189	0.0200593
ENSG00000140379.7	BCL2A1	-13.0944	1.3664e-05	0.0111589
ENSG00000019582.14	CD74	-12.9853	5.51861e-06	0.00681206
ENSG00000103187.7	COTL1	-12.9659	0.000185659	0.0200593
ENSG00000132475.10	H3F3B	-12.9013	0.000285433	0.0200593
ENSG00000158869.10	FCER1G	-12.8895	6.04496e-05	0.0200593
ENSG00000204592.8	HLA-E	-12.868	2.82772e-05	0.0167191
ENSG00000011600.11	TYROBP	-12.8634	4.21859e-06	0.0062647
ENSG00000204287.13	HLA-DRA	-12.8476	0.000139759	0.0200593
ENSG00000030582.17	GRN	-12.8374	0.000901774	0.0200593
ENSG00000143119.12	CD53	-12.8081	2.48053e-08	0.000395992
ENSG00000196154.11	S100A4	-12.7929	4.76309e-05	0.0200593
ENSG00000107738.19	VSIR	-12.7847	9.6405e-06	0.00892179
ENSG00000122406.12	RPL5	-12.7391	0.00312539	0.0200593
ENSG00000197746.13	PSAP	-12.6234	0.000667577	0.0200593
ENSG00000197249.13	SERPINA1	-12.4359	7.40614e-05	0.0200593
ENSG00000110047.17	EHD1	-12.4213	4.34359e-06	0.00630374
ENSG00000131669.9	NINJ1	-12.3833	6.19656e-05	0.0200593
ENSG00000090339.8	ICAM1	-12.3821	3.47332e-05	0.0175917
ENSG00000100300.17	TSPO	-12.3463	0.00414315	0.0200593
ENSG00000102879.15	CORO1A	-12.3284	1.43668e-06	0.00384924
ENSG00000160255.17	ITGB2	-12.3045	1.91607e-06	0.00409062
ENSG00000136156.12	ITM2B	-12.2893	0.00275495	0.0200593
ENSG00000164733.20	CTSB	-12.2883	0.0283503	0.0433385
ENSG00000183283.15	DAZAP2	-12.2594	1.45426e-08	0.000395992
ENSG00000026508.17	CD44	-12.1783	7.32831e-05	0.0200593
ENSG00000081237.18	PTPRC	-12.1399	5.23667e-06	0.00681206
ENSG00000074800.13	ENO1	-12.1389	0.00746258	0.0200593
ENSG00000148303.16	RPL7A	-12.1279	0.00434458	0.0200593
ENSG00000083845.8	RPS5	-12.1208	0.00539617	0.0200593
ENSG00000101439.8	CST3	-12.1115	0.00349537	0.0200593
ENSG00000151726.13	ACSL1	-12.0701	0.000413375	0.0200593
ENSG00000163041.9	H3F3A	-12.0306	0.00159458	0.0200593
ENSG00000038427.15	VCAN	-12.0271	0.000403258	0.0200593
ENSG00000100644.16	HIF1A	-12.0161	8.6269e-06	0.00858428
ENSG00000167658.15	EEF2	-11.9701	0.00482522	0.0200593
ENSG00000130592.15	LSP1	-11.939	1.20062e-07	0.00109524
ENSG00000135046.13	ANXA1	-11.9379	0.00193266	0.0200593
ENSG00000254087.7	LYN	-11.9039	0.000808197	0.0200593
ENSG00000116701.14	NCF2	-11.8804	8.49147e-05	0.0200593
ENSG00000104763.18	ASAH1	-11.8758	0.000184732	0.0200593
ENSG00000112149.9	CD83	-11.869	8.80945e-06	0.00858428
ENSG00000070961.15	ATP2B1	-11.8552	1.1702e-05	0.0100978
ENSG00000169100.13	SLC25A6	-11.8235	0.00414497	0.0200593
ENSG00000137575.11	SDCBP	-11.7872	2.04985e-05	0.0137784
ENSG00000162711.16	NLRP3	-11.7865	0.000246938	0.0200593
ENSG00000197747.8	S100A10	-11.7773	0.00147749	0.0200593
ENSG00000081320.10	STK17B	-11.7538	3.44416e-07	0.00157093
ENSG00000162244.10	RPL29	-11.7506	0.0309521	0.0472176
ENSG00000100650.15	SRSF5	-11.7461	1.38515e-05	0.0111589
ENSG00000206503.12	HLA-A	-11.7451	6.49422e-06	0.00702873
ENSG00000143761.15	ARF1	-11.7139	0.000141735	0.0200593
ENSG00000204472.12	AIF1	-11.6931	0.000275365	0.0200593
ENSG00000118680.12	MYL12B	-11.6927	0.00582678	0.0200593
ENSG00000159128.14	IFNGR2	-11.6919	0.000900588	0.0200593
ENSG00000164111.14	ANXA5	-11.6611	0.0240018	0.0368436
ENSG00000170525.19	PFKFB3	-11.6376	0.00127399	0.0200593
ENSG00000165119.20	HNRNPK	-11.5744	0.000914499	0.0200593
ENSG00000233276.3	GPX1	-11.5214	0.00165349	0.0200593
ENSG00000163931.15	TKT	-11.4649	0.000429412	0.0200593
ENSG00000213719.8	CLIC1	-11.4123	0.000116928	0.0200593
ENSG00000138670.17	RASGEF1B	-11.4037	0.000149506	0.0200593
ENSG00000092010.14	PSME1	-11.3981	0.000299638	0.0200593
ENSG00000170542.5	SERPINB9	-11.3961	1.56728e-06	0.00384924
ENSG00000131051.22	RBM39	-11.3747	8.8725e-06	0.00858428
ENSG00000277632.1	CCL3	-11.3724	9.21041e-06	0.00877821
ENSG00000198833.6	UBE2J1	-11.356	4.49889e-05	0.0200593
ENSG00000142347.16	MYO1F	-11.3399	7.88981e-07	0.0029636
ENSG00000133872.13	SARAF	-11.3212	0.0001001	0.0200593
ENSG00000124762.13	CDKN1A	-11.3083	0.00564692	0.0200593
ENSG00000128340.14	RAC2	-11.3047	0.000205886	0.0200593
ENSG00000198755.10	RPL10A	-11.2894	0.00482437	0.0200593
ENSG00000000938.12	FGR	-11.2833	0.000274996	0.0200593
ENSG00000102317.17	RBM3	-11.2821	0.000561957	0.0200593
ENSG00000084234.16	APLP2	-11.2768	0.00130186	0.0200593
ENSG00000112137.17	PHACTR1	-11.2765	3.3606e-05	0.0173553
ENSG00000131236.16	CAP1	-11.2762	0.00528608	0.0200593
ENSG00000044574.7	HSPA5	-11.2741	0.000344346	0.0200593
ENSG00000034152.18	MAP2K3	-11.2725	2.90763e-07	0.00144237
ENSG00000245532.7	NEAT1	-11.2703	0.000221025	0.0200593
ENSG00000101336.13	HCK	-11.2614	0.00470257	0.0200593
ENSG00000104870.12	FCGRT	-11.2291	0.000153383	0.0200593
ENSG00000147065.16	MSN	-11.2026	6.70709e-05	0.0200593
ENSG00000123146.19	ADGRE5	-11.198	9.59605e-06	0.00892179
ENSG00000143384.12	MCL1	-11.1968	0.000197514	0.0200593
ENSG00000166913.12	YWHAB	-11.1887	0.00377179	0.0200593
ENSG00000163162.8	RNF149	-11.1789	0.000233811	0.0200593
ENSG00000109332.19	UBE2D3	-11.1788	0.00136994	0.0200593
ENSG00000197629.5	MPEG1	-11.1678	0.00083585	0.0200593
ENSG00000169554.18	ZEB2	-11.1587	0.000303723	0.0200593
ENSG00000143933.16	CALM2	-11.1441	0.0074216	0.0200593
ENSG00000186407.6	CD300E	-11.1336	0.000273979	0.0200593
ENSG00000196126.11	HLA-DRB1	-11.1321	0.000214967	0.0200593
ENSG00000110321.16	EIF4G2	-11.1239	0.00117972	0.0200593
ENSG00000138071.13	ACTR2	-11.1225	0.000321443	0.0200593
ENSG00000100097.11	LGALS1	-11.12	0.0275542	0.0421498
ENSG00000114942.13	EEF1B2	-11.1151	0.0199456	0.0307339
ENSG00000115268.9	RPS15	-11.1138	0.00623117	0.0200593
ENSG00000145741.15	BTF3	-11.1136	0.00791167	0.0200593
ENSG00000123338.12	NCKAP1L	-11.1011	0.000275864	0.0200593
ENSG00000196352.14	CD55	-11.0998	0.000209122	0.0200593
ENSG00000204482.10	LST1	-11.0976	4.72204e-05	0.0200593
ENSG00000133639.4	BTG1	-11.0839	2.67298e-05	0.0162233
ENSG00000135404.11	CD63	-11.069	0.0100257	0.0200593
ENSG00000183484.11	GPR132	-11.0602	0.000149453	0.0200593
ENSG00000171223.5	JUNB	-11.0445	1.39801e-05	0.0111589
ENSG00000179820.15	MYADM	-11.0362	7.39653e-05	0.0200593
ENSG00000110077.14	MS4A6A	-11.0327	0.00115324	0.0200593
ENSG00000136689.18	IL1RN	-11.0275	0.000551209	0.0200593
ENSG00000009307.15	CSDE1	-11.0179	0.00151276	0.0200593
ENSG00000126759.13	CFP	-11.0072	0.000280057	0.0200593
ENSG00000107968.9	MAP3K8	-11.0058	5.77119e-06	0.00695331
ENSG00000198355.4	PIM3	-10.9762	0.00122928	0.0200593
ENSG00000165168.7	CYBB	-10.9703	0.000897122	0.0200593
ENSG00000117410.13	ATP6V0B	-10.9683	0.00805638	0.0200593
ENSG00000110719.9	TCIRG1	-10.9623	7.07036e-05	0.0200593
ENSG00000152601.17	MBNL1	-10.9569	0.000366191	0.0200593
ENSG00000128272.14	ATF4	-10.9444	0.000408088	0.0200593
ENSG00000131981.15	LGALS3	-10.9441	0.00281229	0.0200593
ENSG00000135821.17	GLUL	-10.915	0.0110269	0.0200593
ENSG00000173821.19	RNF213	-10.9122	0.00403164	0.0200593
ENSG00000127951.6	FGL2	-10.8837	0.000142539	0.0200593
ENSG00000163660.11	CCNL1	-10.8801	0.000108552	0.0200593
ENSG00000136286.14	MYO1G	-10.8764	0.000117428	0.0200593
ENSG00000231925.11	TAPBP	-10.8755	2.23961e-05	0.0144457
ENSG00000087266.15	SH3BP2	-10.8494	0.00403165	0.0200593
ENSG00000111669.14	TPI1	-10.8471	0.000930679	0.0200593
ENSG00000131238.16	PPT1	-10.8419	0.000344133	0.0200593
ENSG00000140678.16	ITGAX	-10.7891	0.00021993	0.0200593
ENSG00000196924.14	FLNA	-10.787	0.0030152	0.0200593
ENSG00000108639.7	SYNGR2	-10.7821	0.0218861	0.033672
ENSG00000121966.6	CXCR4	-10.7728	1.63816e-05	0.0123549
ENSG00000051523.10	CYBA	-10.7668	1.07692e-05	0.00968557
ENSG00000169714.16	CNBP	-10.7601	0.0402418	0.0609926
ENSG00000132334.16	PTPRE	-10.7523	0.000110545	0.0200593
ENSG00000146278.10	PNRC1	-10.7513	1.68329e-05	0.0123549
ENSG00000115524.15	SF3B1	-10.7496	0.00426248	0.0200593
ENSG00000105339.10	DENND3	-10.7496	0.00021679	0.0200593
ENSG00000185201.16	IFITM2	-10.7434	0.000132646	0.0200593
ENSG00000091317.7	CMTM6	-10.7428	0.000364802	0.0200593
ENSG00000110955.8	ATP5B	-10.7417	0.00528657	0.0200593
ENSG00000043462.11	LCP2	-10.7392	8.53648e-06	0.00858428
ENSG00000215301.9	DDX3X	-10.7382	1.6743e-06	0.00395979
ENSG00000059728.10	MXD1	-10.737	0.000157485	0.0200593
ENSG00000204525.16	HLA-C	-10.7359	0.000398325	0.0200593
ENSG00000155090.14	KLF10	-10.7278	3.03704e-05	0.0170703
ENSG00000103569.9	AQP9	-10.7198	0.000222597	0.0200593
ENSG00000197766.7	CFD	-10.7169	3.49872e-05	0.0175917
ENSG00000180353.10	HCLS1	-10.7158	5.33394e-06	0.00681206
ENSG00000171863.12	RPS7	-10.7133	0.00294166	0.0200593
ENSG00000197622.12	CDC42SE1	-10.7106	3.09288e-06	0.00548608
ENSG00000003402.19	CFLAR	-10.7098	0.000480301	0.0200593
ENSG00000119535.17	CSF3R	-10.7074	0.000216889	0.0200593
ENSG00000115415.18	STAT1	-10.696	0.00132748	0.0200593
ENSG00000131171.12	SH3BGRL	-10.6843	3.28133e-05	0.0173553
ENSG00000167468.16	GPX4	-10.6664	0.00648716	0.0200593
ENSG00000121316.10	PLBD1	-10.6563	0.00316723	0.0200593
ENSG00000137076.20	TLN1	-10.6492	0.0309863	0.0472675
ENSG00000077549.17	CAPZB	-10.6433	0.00301235	0.0200593
ENSG00000071127.16	WDR1	-10.629	0.0255788	0.0391881
ENSG00000018280.16	SLC11A1	-10.6265	0.00039775	0.0200593
ENSG00000081041.8	CXCL2	-10.6147	0.000846068	0.0200593
ENSG00000152558.14	TMEM123	-10.606	0.00103189	0.0200593
ENSG00000185215.8	TNFAIP2	-10.5922	0.000138303	0.0200593
ENSG00000167978.16	SRRM2	-10.587	0.000136124	0.0200593
ENSG00000158050.4	DUSP2	-10.5847	6.33505e-05	0.0200593
ENSG00000187446.11	CHP1	-10.5807	0.01036	0.0200593
ENSG00000184007.18	PTP4A2	-10.5739	0.00141538	0.0200593
ENSG00000147872.9	PLIN2	-10.5659	0.00135915	0.0200593
ENSG00000027697.13	IFNGR1	-10.5605	8.80954e-05	0.0200593
ENSG00000108179.13	PPIF	-10.5555	0.000306522	0.0200593
ENSG00000137331.11	IER3	-10.5514	5.26349e-05	0.0200593
ENSG00000110324.10	IL10RA	-10.5503	2.15274e-05	0.0140271
ENSG00000171051.8	FPR1	-10.5453	0.000344017	0.0200593
ENSG00000135486.17	HNRNPA1	-10.534	0.000574441	0.0200593
ENSG00000188641.12	DPYD	-10.5335	0.000537801	0.0200593
ENSG00000165678.20	GHITM	-10.5306	0.00389282	0.0200593
ENSG00000112081.16	SRSF3	-10.5151	0.00591894	0.0200593
ENSG00000184588.17	PDE4B	-10.5001	9.52679e-05	0.0200593
ENSG00000104894.11	CD37	-10.482	1.9218e-06	0.00409062
ENSG00000015475.18	BID	-10.4733	0.000214212	0.0200593
ENSG00000110880.10	CORO1C	-10.4617	0.00194969	0.0200593
ENSG00000278311.4	GGNBP2	-10.4486	0.00715409	0.0200593
ENSG00000134516.15	DOCK2	-10.442	1.30682e-05	0.0108374
ENSG00000177885.13	GRB2	-10.4419	0.000507181	0.0200593
ENSG00000117523.15	PRRC2C	-10.4414	9.83111e-05	0.0200593
ENSG00000111679.16	PTPN6	-10.4414	5.82629e-05	0.0200593
ENSG00000109046.14	WSB1	-10.4382	0.0021059	0.0200593
ENSG00000204642.13	HLA-F	-10.4273	2.3309e-07	0.00135912
ENSG00000155926.13	SLA	-10.4254	0.0016384	0.0200593
ENSG00000130755.12	GMFG	-10.4232	1.12873e-06	0.00335007
ENSG00000131042.14	LILRB2	-10.4217	4.04359e-05	0.0195612
ENSG00000107372.12	ZFAND5	-10.4216	3.29378e-05	0.0173553
ENSG00000188404.8	SELL	-10.4121	0.00057272	0.0200593
ENSG00000125772.12	GPCPD1	-10.4119	0.00104833	0.0200593
ENSG00000204397.7	CARD16	-10.4081	6.36015e-06	0.0070023
ENSG00000162924.13	REL	-10.4025	1.77199e-05	0.0125725
ENSG00000048740.18	CELF2	-10.3967	2.01941e-07	0.00135912
ENSG00000160593.18	JAML	-10.3927	0.000763007	0.0200593
ENSG00000155096.13	AZIN1	-10.3922	2.35572e-05	0.0149185
ENSG00000084207.15	GSTP1	-10.3779	0.0042825	0.0200593
ENSG00000134333.13	LDHA	-10.3768	0.0222284	0.0341831
ENSG00000109971.13	HSPA8	-10.3674	0.00533361	0.0200593
ENSG00000170345.9	FOS	-10.3651	0.00168073	0.0200593
ENSG00000180448.10	ARHGAP45	-10.3506	3.37999e-06	0.00553417
ENSG00000116754.13	SRSF11	-10.3465	9.43009e-05	0.0200593
ENSG00000188846.13	RPL14	-10.3409	0.00630919	0.0200593
ENSG00000164691.16	TAGAP	-10.3372	0.000551535	0.0200593
ENSG00000119801.12	YPEL5	-10.3364	0.0012931	0.0200593
ENSG00000123689.5	G0S2	-10.3313	0.000260025	0.0200593
ENSG00000229644.6	NAMPTP1	-10.3291	0.000106097	0.0200593
ENSG00000161203.13	AP2M1	-10.3184	0.000293419	0.0200593
ENSG00000147677.10	EIF3H	-10.3147	0.00680763	0.0200593
ENSG00000146457.14	WTAP	-10.3141	1.93455e-05	0.0131418
ENSG00000163171.7	CDC42EP3	-10.3101	0.000137548	0.0200593
ENSG00000082074.15	FYB	-10.3039	4.96895e-06	0.00681206
ENSG00000162434.11	JAK1	-10.2987	0.00494776	0.0200593
ENSG00000125347.13	IRF1	-10.2973	0.000118526	0.0200593
ENSG00000173193.13	PARP14	-10.2943	3.47774e-06	0.00555186
ENSG00000133961.19	NUMB	-10.2798	0.000852292	0.0200593
ENSG00000184014.7	DENND5A	-10.2759	0.000296508	0.0200593
ENSG00000111913.17	FAM65B	-10.2672	9.55548e-05	0.0200593
ENSG00000159720.11	ATP6V0D1	-10.2629	0.0277087	0.0423781
ENSG00000076928.17	ARHGEF1	-10.2544	3.29931e-06	0.00553417
ENSG00000108669.16	CYTH1	-10.2534	6.12908e-06	0.00698891
ENSG00000067167.7	TRAM1	-10.2528	8.15435e-05	0.0200593
ENSG00000167552.13	TUBA1A	-10.2425	0.00150994	0.0200593
ENSG00000154518.9	ATP5G3	-10.2288	0.0101781	0.0200593
ENSG00000135124.14	P2RX4	-10.2189	0.000115396	0.0200593
ENSG00000149781.12	FERMT3	-10.2163	0.00059675	0.0200593
ENSG00000198898.13	CAPZA2	-10.2122	0.01116	0.0200593
ENSG00000057608.16	GDI2	-10.197	0.00595784	0.0200593
ENSG00000164587.11	RPS14	-10.1963	0.00103146	0.0200593
ENSG00000138069.16	RAB1A	-10.1809	3.71047e-05	0.0183671
ENSG00000072786.12	STK10	-10.1806	0.00391177	0.0200593
ENSG00000197329.11	PELI1	-10.1735	0.000163555	0.0200593
ENSG00000012779.10	ALOX5	-10.1713	6.83227e-05	0.0200593
ENSG00000177156.10	TALDO1	-10.1712	0.0122005	0.0200593
ENSG00000140299.11	BNIP2	-10.1692	0.000363012	0.0200593
ENSG00000167604.13	NFKBID	-10.1672	6.72379e-05	0.0200593
ENSG00000168175.14	MAPK1IP1L	-10.1649	1.15039e-05	0.0100978
ENSG00000143226.13	FCGR2A	-10.1646	0.00117023	0.0200593
ENSG00000135604.9	STX11	-10.148	3.26364e-05	0.0173553
ENSG00000130741.10	EIF2S3	-10.1445	0.00846965	0.0200593
ENSG00000168461.12	RAB31	-10.1352	0.000437354	0.0200593
ENSG00000140941.12	MAP1LC3B	-10.1179	0.00589829	0.0200593
ENSG00000136250.11	AOAH	-10.1158	0.00417845	0.0200593
ENSG00000099860.8	GADD45B	-10.1101	7.29157e-05	0.0200593
ENSG00000102265.11	TIMP1	-10.1082	0.000305352	0.0200593
ENSG00000104408.9	EIF3E	-10.0972	0.0062095	0.0200593
ENSG00000114978.17	MOB1A	-10.0952	0.00192962	0.0200593
ENSG00000165732.12	DDX21	-10.0709	2.93643e-07	0.00144237
ENSG00000116489.12	CAPZA1	-10.0704	0.0142047	0.0220186
ENSG00000126267.8	COX6B1	-10.0656	0.000334356	0.0200593
ENSG00000188186.10	LAMTOR4	-10.0588	1.52843e-06	0.00384924
ENSG00000162645.12	GBP2	-10.0553	4.47928e-06	0.0063562
ENSG00000170458.13	CD14	-10.0424	0.000484616	0.0200593
ENSG00000135535.15	CD164	-10.0398	0.00281326	0.0200593
ENSG00000115091.11	ACTR3	-10.0383	0.00430965	0.0200593
ENSG00000110876.9	SELPLG	-10.0373	0.00350697	0.0200593
ENSG00000072778.19	ACADVL	-10.0327	0.00429412	0.0200593
ENSG00000178982.9	EIF3K	-10.0309	0.0018188	0.0200593
ENSG00000244754.8	N4BP2L2	-10.0284	0.00110286	0.0200593
ENSG00000042493.15	CAPG	-10.0281	0.00471067	0.0200593
ENSG00000137161.16	CNPY3	-10.0177	0.00159346	0.0200593
ENSG00000165025.14	SYK	-10.0108	0.00148155	0.0200593
ENSG00000175390.13	EIF3F	-10.0102	0.00162747	0.0200593
ENSG00000160948.13	VPS28	-10.0069	0.00910665	0.0200593
ENSG00000127022.14	CANX	-9.99073	0.00193836	0.0200593
ENSG00000117091.9	CD48	-9.98817	2.51904e-06	0.00473106
ENSG00000266412.5	NCOA4	-9.98397	0.0252111	0.0386461
ENSG00000169508.6	GPR183	-9.98056	0.00031267	0.0200593
ENSG00000116209.11	TMEM59	-9.97302	0.0318157	0.0485036
ENSG00000100219.16	XBP1	-9.95885	0.00213261	0.0200593
ENSG00000114784.3	EIF1B	-9.95455	0.000235466	0.0200593
ENSG00000159140.19	SON	-9.94867	0.000192041	0.0200593
ENSG00000158517.13	NCF1	-9.94292	1.25877e-05	0.0105763
ENSG00000104765.15	BNIP3L	-9.94104	0.00265715	0.0200593
ENSG00000182220.14	ATP6AP2	-9.94097	0.0097382	0.0200593
ENSG00000008018.8	PSMB1	-9.93345	0.00916943	0.0200593
ENSG00000167460.14	TPM4	-9.9321	0.0131354	0.0203877
ENSG00000152518.7	ZFP36L2	-9.93205	0.000387585	0.0200593
ENSG00000196683.10	TOMM7	-9.92876	0.0227633	0.0349887
ENSG00000137393.9	RNF144B	-9.92831	9.12228e-05	0.0200593
ENSG00000113648.16	H2AFY	-9.92145	0.00281567	0.0200593
ENSG00000125356.6	NDUFA1	-9.92084	0.0304443	0.0464639
ENSG00000170776.21	AKAP13	-9.90896	0.000138388	0.0200593
ENSG00000155307.17	SAMSN1	-9.90537	9.41792e-07	0.00318939
ENSG00000196419.12	XRCC6	-9.90427	0.0132518	0.0205649
ENSG00000139218.17	SCAF11	-9.90143	0.000814264	0.0200593
ENSG00000141298.17	SSH2	-9.883	0.000647629	0.0200593
ENSG00000140995.16	DEF8	-9.8795	0.00109491	0.0200593
ENSG00000155368.16	DBI	-9.87762	0.0399096	0.0605092
ENSG00000232810.3	TNF	-9.86661	0.000426782	0.0200593
ENSG00000151651.15	ADAM8	-9.86095	0.00086417	0.0200593
ENSG00000147454.13	SLC25A37	-9.84767	0.00220514	0.0200593
ENSG00000079332.14	SAR1A	-9.84544	0.00141811	0.0200593
ENSG00000150977.10	RILPL2	-9.84018	5.82592e-05	0.0200593
ENSG00000062716.12	VMP1	-9.83344	0.0165759	0.0256375
ENSG00000172531.14	PPP1CA	-9.83245	0.000190934	0.0200593
ENSG00000172243.17	CLEC7A	-9.82739	0.00176991	0.0200593
ENSG00000101347.8	SAMHD1	-9.82721	0.00230662	0.0200593
ENSG00000134250.19	NOTCH2	-9.8266	0.0023955	0.0200593
ENSG00000111897.6	SERINC1	-9.82152	0.00147633	0.0200593
ENSG00000158985.13	CDC42SE2	-9.81693	3.73001e-06	0.00567104
ENSG00000055609.17	KMT2C	-9.81652	0.00536696	0.0200593
ENSG00000163902.11	RPN1	-9.81536	0.0309363	0.0471969
ENSG00000140612.13	SEC11A	-9.8024	0.00164382	0.0200593
ENSG00000065135.10	GNAI3	-9.79505	0.0114198	0.0200593
ENSG00000197448.13	GSTK1	-9.78792	0.00115177	0.0200593
ENSG00000101265.15	RASSF2	-9.78533	0.000286899	0.0200593
ENSG00000100129.17	EIF3L	-9.78462	0.0106659	0.0200593
ENSG00000067560.10	RHOA	-9.78088	0.00537922	0.0200593
ENSG00000173846.12	PLK3	-9.7785	0.000928089	0.0200593
ENSG00000145779.7	TNFAIP8	-9.76495	2.97578e-05	0.0170296
ENSG00000111348.8	ARHGDIB	-9.75377	0.000793178	0.0200593
ENSG00000131504.15	DIAPH1	-9.74822	0.00756889	0.0200593
ENSG00000159840.15	ZYX	-9.73965	0.000518787	0.0200593
ENSG00000213654.9	GPSM3	-9.73939	3.29585e-06	0.00553417
ENSG00000198624.12	CCDC69	-9.73757	0.000194059	0.0200593
ENSG00000111144.9	LTA4H	-9.73563	0.00539611	0.0200593
ENSG00000088448.14	ANKRD10	-9.72871	0.000903373	0.0200593
ENSG00000179094.15	PER1	-9.72672	7.13958e-05	0.0200593
ENSG00000049860.13	HEXB	-9.72259	0.0045596	0.0200593
ENSG00000156587.15	UBE2L6	-9.72155	0.000459964	0.0200593
ENSG00000163956.10	LRPAP1	-9.71895	0.00206136	0.0200593
ENSG00000160888.6	IER2	-9.71808	1.41444e-07	0.001129
ENSG00000063046.17	EIF4B	-9.71429	0.0032152	0.0200593
ENSG00000168010.10	ATG16L2	-9.71095	8.86806e-05	0.0200593
ENSG00000169442.8	CD52	-9.70712	2.50976e-05	0.0156309
ENSG00000135390.17	ATP5G2	-9.69958	6.98167e-05	0.0200593
ENSG00000183696.13	UPP1	-9.67919	0.0029297	0.0200593
ENSG00000167613.15	LAIR1	-9.67772	0.00069895	0.0200593
ENSG00000122694.15	GLIPR2	-9.67595	1.63215e-05	0.0123549
ENSG00000174021.10	GNG5	-9.67504	0.0111621	0.0200593
ENSG00000023191.16	RNH1	-9.66836	0.00736451	0.0200593
ENSG00000140968.10	IRF8	-9.65534	0.00225868	0.0200593
ENSG00000156273.15	BACH1	-9.654	0.00213731	0.0200593
ENSG00000185650.9	ZFP36L1	-9.64842	0.00157629	0.0200593
ENSG00000083799.17	CYLD	-9.64619	0.000509892	0.0200593
ENSG00000158195.10	WASF2	-9.64184	0.00370815	0.0200593
ENSG00000022840.15	RNF10	-9.63775	0.0275131	0.0420879
ENSG00000109320.11	NFKB1	-9.63572	6.03346e-05	0.0200593
ENSG00000188906.14	LRRK2	-9.63523	0.00013313	0.0200593
ENSG00000118640.10	VAMP8	-9.63523	0.00986103	0.0200593
ENSG00000143110.11	C1orf162	-9.63463	0.00101571	0.0200593
ENSG00000104312.7	RIPK2	-9.63437	0.000396922	0.0200593
ENSG00000089280.18	FUS	-9.63322	1.46705e-05	0.0115654
ENSG00000163221.8	S100A12	-9.62988	0.00115465	0.0200593
ENSG00000203875.10	SNHG5	-9.61011	0.0121572	0.0200593
ENSG00000183255.11	PTTG1IP	-9.60327	0.00587652	0.0200593
ENSG00000013364.18	MVP	-9.60245	0.00209787	0.0200593
ENSG00000148834.12	GSTO1	-9.59553	0.000337667	0.0200593
ENSG00000143669.13	LYST	-9.59551	0.000889114	0.0200593
ENSG00000005844.17	ITGAL	-9.59473	0.000172586	0.0200593
ENSG00000149357.9	LAMTOR1	-9.59373	0.00276225	0.0200593
ENSG00000141682.11	PMAIP1	-9.59331	7.77235e-05	0.0200593
ENSG00000179218.13	CALR	-9.58927	0.00944059	0.0200593
ENSG00000182287.13	AP1S2	-9.58865	0.00155618	0.0200593
ENSG00000172270.18	BSG	-9.58238	0.0403947	0.0612215
ENSG00000140105.17	WARS	-9.57852	0.000406192	0.0200593
ENSG00000167703.14	SLC43A2	-9.57696	0.00101496	0.0200593
ENSG00000135655.15	USP15	-9.57037	0.000605253	0.0200593
ENSG00000105401.8	CDC37	-9.56871	0.0010755	0.0200593
ENSG00000160410.14	SHKBP1	-9.56505	0.000935836	0.0200593
ENSG00000171988.18	JMJD1C	-9.55407	6.94854e-05	0.0200593
ENSG00000105993.14	DNAJB6	-9.55234	1.87711e-05	0.0128887
ENSG00000271614.1	ATP2B1-AS1	-9.55224	0.000207011	0.0200593
ENSG00000089820.15	ARHGAP4	-9.55049	0.000738537	0.0200593
ENSG00000002549.12	LAP3	-9.54184	0.000447243	0.0200593
ENSG00000088832.16	FKBP1A	-9.53205	0.000533099	0.0200593
ENSG00000135940.6	COX5B	-9.52691	0.00777592	0.0200593
ENSG00000005483.20	KMT2E	-9.52671	0.00439764	0.0200593
ENSG00000099622.13	CIRBP	-9.52617	0.00171633	0.0200593
ENSG00000165997.4	ARL5B	-9.52243	0.000286496	0.0200593
ENSG00000141002.19	TCF25	-9.52218	0.00054818	0.0200593
ENSG00000121691.4	CAT	-9.51988	0.00721587	0.0200593
ENSG00000168003.16	SLC3A2	-9.50582	0.0128479	0.0200593
ENSG00000072401.14	UBE2D1	-9.50361	0.000590761	0.0200593
ENSG00000059377.16	TBXAS1	-9.49383	0.000865552	0.0200593
ENSG00000186635.14	ARAP1	-9.48854	1.66552e-05	0.0123549
ENSG00000136279.20	DBNL	-9.48836	0.00308606	0.0200593
ENSG00000113269.13	RNF130	-9.46713	0.00023804	0.0200593
ENSG00000185862.6	EVI2B	-9.46635	4.57572e-05	0.0200593
ENSG00000266094.7	RASSF5	-9.46385	0.00512785	0.0200593
ENSG00000113580.14	NR3C1	-9.46348	0.000207227	0.0200593
ENSG00000160710.15	ADAR	-9.45659	0.0168129	0.0259996
ENSG00000197343.10	ZNF655	-9.45615	0.00882217	0.0200593
ENSG00000177674.15	AGTRAP	-9.45105	0.0153823	0.0238162
ENSG00000165502.6	RPL36AL	-9.44287	0.0146831	0.0227485
ENSG00000147140.15	NONO	-9.43935	0.000917979	0.0200593
ENSG00000198258.10	UBL5	-9.43878	0.000580914	0.0200593
ENSG00000089693.10	MLF2	-9.43433	0.0409943	0.062114
ENSG00000152818.18	UTRN	-9.43074	0.00463691	0.0200593
ENSG00000115165.9	CYTIP	-9.42122	3.56738e-05	0.0177968
ENSG00000137752.23	CASP1	-9.40661	0.000157864	0.0200593
ENSG00000101782.14	RIOK3	-9.38825	0.00029136	0.0200593
ENSG00000168036.16	CTNNB1	-9.38323	0.000392915	0.0200593
ENSG00000159388.5	BTG2	-9.38187	7.83406e-08	0.000833753
ENSG00000152795.17	HNRNPDL	-9.36812	0.00283186	0.0200593
ENSG00000067066.16	SP100	-9.36712	2.93675e-06	0.00535797
ENSG00000180370.10	PAK2	-9.35631	4.68526e-05	0.0200593
ENSG00000082153.17	BZW1	-9.35132	0.000839867	0.0200593
ENSG00000105355.8	PLIN3	-9.35099	0.00244512	0.0200593
ENSG00000139278.9	GLIPR1	-9.3495	0.00628612	0.0200593
ENSG00000120899.17	PTK2B	-9.34937	0.00133664	0.0200593
ENSG00000125505.16	MBOAT7	-9.33255	0.00820644	0.0200593
ENSG00000125835.18	SNRPB	-9.3306	1.25311e-05	0.0105763
ENSG00000120727.12	PAIP2	-9.32331	6.88251e-05	0.0200593
ENSG00000128524.4	ATP6V1F	-9.3215	0.00336272	0.0200593
ENSG00000085514.15	PILRA	-9.32122	0.00013622	0.0200593
ENSG00000135506.15	OS9	-9.31916	0.000926877	0.0200593
ENSG00000170144.20	HNRNPA3	-9.31809	3.35421e-05	0.0173553
ENSG00000101367.8	MAPRE1	-9.3147	0.0167573	0.0259143
ENSG00000171700.13	RGS19	-9.31453	0.00697599	0.0200593
ENSG00000064666.14	CNN2	-9.31134	0.000290891	0.0200593
ENSG00000021355.12	SERPINB1	-9.30743	0.000443269	0.0200593
ENSG00000102580.14	DNAJC3	-9.30682	5.9241e-05	0.0200593
ENSG00000183291.15	SELENOF	-9.29904	0.0132641	0.0205831
ENSG00000119707.13	RBM25	-9.29834	0.00280543	0.0200593
ENSG00000144655.14	CSRNP1	-9.28597	1.75208e-05	0.0125709
ENSG00000198843.12	SELENOT	-9.28596	0.000529671	0.0200593
ENSG00000029363.16	BCLAF1	-9.28217	1.7231e-05	0.0125034
ENSG00000166340.15	TPP1	-9.27857	0.00704602	0.0200593
ENSG00000070831.15	CDC42	-9.27646	0.000179284	0.0200593
ENSG00000108219.14	TSPAN14	-9.2764	0.00742016	0.0200593
ENSG00000169826.7	CSGALNACT2	-9.27577	0.000692444	0.0200593
ENSG00000197405.7	C5AR1	-9.27361	0.00181467	0.0200593
ENSG00000113712.17	CSNK1A1	-9.2727	7.59135e-05	0.0200593
ENSG00000137409.19	MTCH1	-9.26656	0.026054	0.0398989
ENSG00000168374.10	ARF4	-9.26203	0.00339486	0.0200593
ENSG00000114861.18	FOXP1	-9.25794	0.00666761	0.0200593
ENSG00000130775.15	THEMIS2	-9.25641	0.0070276	0.0200593
ENSG00000196396.9	PTPN1	-9.25057	0.000361182	0.0200593
ENSG00000163466.15	ARPC2	-9.24734	0.000126074	0.0200593
ENSG00000092199.17	HNRNPC	-9.2289	0.000123654	0.0200593
ENSG00000189403.14	HMGB1	-9.22862	0.00068952	0.0200593
ENSG00000110367.11	DDX6	-9.22815	0.00109438	0.0200593
ENSG00000108175.16	ZMIZ1	-9.22783	0.000133135	0.0200593
ENSG00000277791.4	PSMB3	-9.22766	0.00769576	0.0200593
ENSG00000164032.11	H2AFZ	-9.21496	0.01391	0.0215697
ENSG00000115307.16	AUP1	-9.20458	0.00520636	0.0200593
ENSG00000155629.14	PIK3AP1	-9.19488	5.95158e-06	0.00698891
ENSG00000073756.11	PTGS2	-9.19432	0.0002944	0.0200593
ENSG00000277443.2	MARCKS	-9.19392	2.72488e-05	0.0162617
ENSG00000142634.12	EFHD2	-9.19069	5.11806e-06	0.00681206
ENSG00000075785.12	RAB7A	-9.1884	0.000325964	0.0200593
ENSG00000145901.14	TNIP1	-9.18642	0.00059468	0.0200593
ENSG00000120686.11	UFM1	-9.18588	0.000471793	0.0200593
ENSG00000124126.13	PREX1	-9.18455	0.00010821	0.0200593
ENSG00000026297.15	RNASET2	-9.18078	0.000296077	0.0200593
ENSG00000155465.18	SLC7A7	-9.17214	0.00509452	0.0200593
ENSG00000004059.10	ARF5	-9.16644	0.022965	0.0352903
ENSG00000075426.11	FOSL2	-9.15678	3.37016e-05	0.0173553
ENSG00000161016.17	RPL8	-9.15677	0.000771662	0.0200593
ENSG00000028137.18	TNFRSF1B	-9.14663	0.00535668	0.0200593
ENSG00000078304.19	PPP2R5C	-9.14238	0.00839801	0.0200593
ENSG00000135114.12	OASL	-9.142	0.00081862	0.0200593
ENSG00000086062.12	B4GALT1	-9.13966	0.000254892	0.0200593
ENSG00000147459.17	DOCK5	-9.13848	0.0204758	0.031535
ENSG00000141480.17	ARRB2	-9.13231	2.34125e-07	0.00135912
ENSG00000159377.10	PSMB4	-9.13174	0.0030748	0.0200593
ENSG00000123329.17	ARHGAP9	-9.1311	0.00141424	0.0200593
ENSG00000153922.10	CHD1	-9.1298	5.60224e-05	0.0200593
ENSG00000120742.10	SERP1	-9.12723	0.00244607	0.0200593
ENSG00000166501.12	PRKCB	-9.12231	1.15418e-06	0.00335007
ENSG00000198053.11	SIRPA	-9.11423	3.14418e-05	0.0171602
ENSG00000093072.15	CECR1	-9.1069	0.00180353	0.0200593
ENSG00000103811.15	CTSH	-9.10358	0.00810007	0.0200593
ENSG00000163719.19	MTMR14	-9.09863	0.0104939	0.0200593
ENSG00000100991.11	TRPC4AP	-9.09637	0.0140992	0.0218588
ENSG00000144711.13	IQSEC1	-9.09531	0.00240404	0.0200593
ENSG00000026025.15	VIM	-9.09086	0.00335664	0.0200593
ENSG00000112245.10	PTP4A1	-9.0842	0.0160541	0.0248449
ENSG00000083896.12	YTHDC1	-9.08222	2.61263e-05	0.0160415
ENSG00000153827.13	TRIP12	-9.07511	4.55309e-05	0.0200593
ENSG00000166295.8	ANAPC16	-9.06624	0.00124364	0.0200593
ENSG00000189067.12	LITAF	-9.05247	0.00266497	0.0200593
ENSG00000166927.12	MS4A7	-9.04941	0.000467744	0.0200593
ENSG00000034713.7	GABARAPL2	-9.03068	0.00335515	0.0200593
ENSG00000159346.12	ADIPOR1	-9.02444	0.043107	0.0652377
ENSG00000116350.16	SRSF4	-9.0132	0.00141869	0.0200593
ENSG00000141524.15	TMC6	-9.01172	0.00173216	0.0200593
ENSG00000101558.13	VAPA	-9.00728	0.000212214	0.0200593
ENSG00000131979.18	GCH1	-8.99733	0.000284919	0.0200593
ENSG00000120738.7	EGR1	-8.99662	0.000477714	0.0200593
ENSG00000177606.6	JUN	-8.99308	0.00350859	0.0200593
ENSG00000166888.11	STAT6	-8.99071	0.000766167	0.0200593
ENSG00000181163.13	NPM1	-8.9892	0.0420389	0.0636545
ENSG00000107581.12	EIF3A	-8.98347	0.00426016	0.0200593
ENSG00000232956.8	SNHG15	-8.97816	0.00019779	0.0200593
ENSG00000113811.10	SELENOK	-8.97068	1.99797e-08	0.000395992
ENSG00000117118.9	SDHB	-8.95756	0.00328826	0.0200593
ENSG00000062194.15	GPBP1	-8.94975	0.0150481	0.023309
ENSG00000113387.11	SUB1	-8.94203	0.000104084	0.0200593
ENSG00000183726.10	TMEM50A	-8.93797	0.0151264	0.0234251
ENSG00000204628.11	RACK1	-8.93434	0.00162472	0.0200593
ENSG00000101150.17	TPD52L2	-8.93083	0.0191021	0.029457
ENSG00000100647.7	SUSD6	-8.92998	0.000518021	0.0200593
ENSG00000100055.20	CYTH4	-8.92148	0.00042316	0.0200593
ENSG00000130724.8	CHMP2A	-8.91218	0.000341871	0.0200593
ENSG00000161642.17	ZNF385A	-8.91186	0.0160067	0.0247734
ENSG00000090060.17	PAPOLA	-8.90421	0.0115372	0.0200593
ENSG00000120705.12	ETF1	-8.90182	0.0137063	0.0212574
ENSG00000124942.13	AHNAK	-8.89749	0.00428469	0.0200593
ENSG00000197728.9	RPS26	-8.87686	0.000381943	0.0200593
ENSG00000101745.16	ANKRD12	-8.87011	0.000302532	0.0200593
ENSG00000092820.17	EZR	-8.86277	0.00207942	0.0200593
ENSG00000116560.10	SFPQ	-8.85307	0.0025503	0.0200593
ENSG00000099783.11	HNRNPM	-8.83991	0.0248468	0.0381069
ENSG00000118855.18	MFSD1	-8.83883	0.000341027	0.0200593
ENSG00000112576.12	CCND3	-8.82911	0.0400878	0.0607651
ENSG00000101608.12	MYL12A	-8.82404	0.00259895	0.0200593
ENSG00000163527.9	STT3B	-8.82306	0.00331651	0.0200593
ENSG00000115053.15	NCL	-8.81237	0.00923041	0.0200593
ENSG00000100664.10	EIF5	-8.81174	0.0138388	0.0214608
ENSG00000124193.14	SRSF6	-8.80946	0.00171552	0.0200593
ENSG00000166523.7	CLEC4E	-8.80626	0.000213033	0.0200593
ENSG00000086300.15	SNX10	-8.80245	0.00431962	0.0200593
ENSG00000123066.7	MED13L	-8.80222	0.00797926	0.0200593
ENSG00000157873.17	TNFRSF14	-8.79574	0.00173596	0.0200593
ENSG00000163399.15	ATP1A1	-8.79433	0.0186891	0.0288369
ENSG00000241553.12	ARPC4	-8.78884	0.00317635	0.0200593
ENSG00000078747.14	ITCH	-8.78426	0.047923	0.072225
ENSG00000171862.10	PTEN	-8.77289	6.0676e-06	0.00698891
ENSG00000160883.10	HK3	-8.77124	0.00226278	0.0200593
ENSG00000164713.9	BRI3	-8.76938	0.000514815	0.0200593
ENSG00000198837.9	DENND4B	-8.7691	3.1023e-05	0.0170776
ENSG00000110696.9	C11orf58	-8.76486	0.00201968	0.0200593
ENSG00000162909.17	CAPN2	-8.76417	0.0480593	0.0724202
ENSG00000135956.8	TMEM127	-8.75393	0.00331584	0.0200593
ENSG00000144746.6	ARL6IP5	-8.74505	0.000933009	0.0200593
ENSG00000149806.10	FAU	-8.74394	0.00128266	0.0200593
ENSG00000003756.16	RBM5	-8.73948	0.000521486	0.0200593
ENSG00000116260.16	QSOX1	-8.73389	0.0470208	0.0709087
ENSG00000100599.15	RIN3	-8.7337	0.00200039	0.0200593
ENSG00000228474.5	OST4	-8.73245	0.0293577	0.0448356
ENSG00000134186.11	PRPF38B	-8.73056	0.000171853	0.0200593
ENSG00000104774.12	MAN2B1	-8.72861	2.35964e-05	0.0149185
ENSG00000137312.14	FLOT1	-8.7167	0.00867131	0.0200593
ENSG00000076108.11	BAZ2A	-8.71243	0.00888163	0.0200593
ENSG00000172936.12	MYD88	-8.71083	0.00120147	0.0200593
ENSG00000116459.10	ATP5F1	-8.69923	0.0258632	0.0396124
ENSG00000164924.17	YWHAZ	-8.69685	0.00106807	0.0200593
ENSG00000126945.8	HNRNPH2	-8.69276	0.00159937	0.0200593
ENSG00000182944.17	EWSR1	-8.69043	0.0300863	0.0459296
ENSG00000122545.18	SEPT7	-8.68466	0.00154282	0.0200593
ENSG00000132507.17	EIF5A	-8.68432	0.00254845	0.0200593
ENSG00000132510.10	KDM6B	-8.67751	5.33347e-05	0.0200593
ENSG00000171608.15	PIK3CD	-8.67723	0.00320684	0.0200593
ENSG00000185043.10	CIB1	-8.67444	0.000353668	0.0200593
ENSG00000116679.15	IVNS1ABP	-8.66064	5.5939e-05	0.0200593
ENSG00000038219.12	BOD1L1	-8.65664	4.08537e-05	0.0196147
ENSG00000115232.13	ITGA4	-8.65253	0.000506382	0.0200593
ENSG00000103381.11	CPPED1	-8.64851	0.000948038	0.0200593
ENSG00000086061.15	DNAJA1	-8.6472	0.00802581	0.0200593
ENSG00000174574.15	AKIRIN1	-8.6434	0.000100074	0.0200593
ENSG00000130811.11	EIF3G	-8.64004	0.00402679	0.0200593
ENSG00000153187.18	HNRNPU	-8.63341	0.000190017	0.0200593
ENSG00000108946.14	PRKAR1A	-8.61673	0.00125133	0.0200593
ENSG00000006652.13	IFRD1	-8.6165	0.00335668	0.0200593
ENSG00000013441.15	CLK1	-8.60422	0.00318984	0.0200593
ENSG00000120963.11	ZNF706	-8.60328	0.00539493	0.0200593
ENSG00000184990.12	SIVA1	-8.59815	0.00122031	0.0200593
ENSG00000089327.14	FXYD5	-8.59441	0.00207627	0.0200593
ENSG00000114857.17	NKTR	-8.59351	0.000166452	0.0200593
ENSG00000140575.12	IQGAP1	-8.58725	2.52127e-05	0.0156309
ENSG00000158062.20	UBXN11	-8.58579	0.000952512	0.0200593
ENSG00000056558.10	TRAF1	-8.58287	0.000432581	0.0200593
ENSG00000266714.6	MYO15B	-8.58233	0.00319435	0.0200593
ENSG00000142227.10	EMP3	-8.57594	0.000425951	0.0200593
ENSG00000162704.15	ARPC5	-8.57227	0.000971109	0.0200593
ENSG00000095787.21	WAC	-8.57201	0.00378892	0.0200593
ENSG00000107521.18	HPS1	-8.56991	0.000618282	0.0200593
ENSG00000198408.13	MGEA5	-8.56955	0.00229455	0.0200593
ENSG00000164190.17	NIPBL	-8.56147	7.83568e-06	0.00807025
ENSG00000164919.10	COX6C	-8.561	0.0424258	0.0642266
ENSG00000116514.16	RNF19B	-8.55037	0.000269972	0.0200593
ENSG00000126262.4	FFAR2	-8.53857	0.000362023	0.0200593
ENSG00000198189.10	HSD17B11	-8.53623	0.00580039	0.0200593
ENSG00000159352.15	PSMD4	-8.53413	0.000393941	0.0200593
ENSG00000182149.20	IST1	-8.53233	0.00428163	0.0200593
ENSG00000145495.15	MARCH6	-8.53154	0.00781364	0.0200593
ENSG00000188243.12	COMMD6	-8.53132	0.00175261	0.0200593
ENSG00000144028.14	SNRNP200	-8.52528	0.000348779	0.0200593
ENSG00000157514.16	TSC22D3	-8.52144	0.0345333	0.052525
ENSG00000092964.17	DPYSL2	-8.51939	0.00273627	0.0200593
ENSG00000067900.7	ROCK1	-8.51575	0.000405909	0.0200593
ENSG00000103490.13	PYCARD	-8.5091	0.00320507	0.0200593
ENSG00000170581.13	STAT2	-8.50586	0.00143417	0.0200593
ENSG00000099331.13	MYO9B	-8.50563	6.28452e-06	0.0070023
ENSG00000106066.14	CPVL	-8.50273	0.000991704	0.0200593
ENSG00000100603.13	SNW1	-8.5002	0.000216716	0.0200593
ENSG00000129351.17	ILF3	-8.49858	0.0183043	0.0282546
ENSG00000042753.11	AP2S1	-8.49828	0.0193451	0.0298224
ENSG00000161547.16	SRSF2	-8.49731	2.10531e-05	0.0140038
ENSG00000149187.17	CELF1	-8.49663	0.00212463	0.0200593
ENSG00000058262.9	SEC61A1	-8.49288	0.00785091	0.0200593
ENSG00000100911.15	PSME2	-8.48483	0.0227953	0.0350355
ENSG00000185787.14	MORF4L1	-8.48365	4.64788e-08	0.000593591
ENSG00000147416.10	ATP6V1B2	-8.48355	0.00137028	0.0200593
ENSG00000086730.16	LAT2	-8.47916	0.00753896	0.0200593
ENSG00000158717.10	RNF166	-8.4749	0.000134397	0.0200593
ENSG00000105669.13	COPE	-8.47204	0.00542993	0.0200593
ENSG00000051108.14	HERPUD1	-8.46927	0.00751636	0.0200593
ENSG00000075415.12	SLC25A3	-8.46451	0.0107471	0.0200593
ENSG00000130303.12	BST2	-8.46059	0.00252439	0.0200593
ENSG00000147684.7	NDUFB9	-8.46053	0.0431014	0.0652324
ENSG00000107798.17	LIPA	-8.45738	0.000605343	0.0200593
ENSG00000023445.13	BIRC3	-8.45311	0.000561395	0.0200593
ENSG00000127483.17	HP1BP3	-8.45205	0.00233236	0.0200593
ENSG00000146192.14	FGD2	-8.44383	0.00050336	0.0200593
ENSG00000134107.4	BHLHE40	-8.43971	0.00275978	0.0200593
ENSG00000178913.7	TAF7	-8.43424	0.00637034	0.0200593
ENSG00000173559.12	NABP1	-8.43328	0.0292909	0.0447368
ENSG00000149932.16	TMEM219	-8.43326	0.0302417	0.0461603
ENSG00000164096.12	C4orf3	-8.42885	0.0225535	0.0346721
ENSG00000182117.5	NOP10	-8.42804	0.00846569	0.0200593
ENSG00000108465.14	CDK5RAP3	-8.42054	0.00536247	0.0200593
ENSG00000132963.7	POMP	-8.41959	2.97198e-05	0.0170296
ENSG00000115738.9	ID2	-8.41584	0.000841573	0.0200593
ENSG00000087086.14	FTL	-8.41089	0.000749118	0.0200593
ENSG00000189266.11	PNRC2	-8.4102	0.00020675	0.0200593
ENSG00000023318.7	ERP44	-8.40856	0.00496877	0.0200593
ENSG00000136560.13	TANK	-8.4066	0.000565688	0.0200593
ENSG00000196954.13	CASP4	-8.40013	0.000727159	0.0200593
ENSG00000168385.17	SEPT2	-8.39038	1.50152e-05	0.0116928
ENSG00000122122.9	SASH3	-8.39015	0.00251212	0.0200593
ENSG00000141551.14	CSNK1D	-8.38853	0.00445875	0.0200593
ENSG00000276085.1	CCL3L3	-8.37956	0.000843592	0.0200593
ENSG00000153113.23	CAST	-8.3734	0.0368427	0.0559564
ENSG00000119314.15	PTBP3	-8.36822	0.0109096	0.0200593
ENSG00000135899.17	SP110	-8.36563	0.000193067	0.0200593
ENSG00000251562.7	MALAT1	-8.33964	0.000614108	0.0200593
ENSG00000138964.16	PARVG	-8.33818	6.90671e-05	0.0200593
ENSG00000162734.12	PEA15	-8.33698	0.000208383	0.0200593
ENSG00000122034.14	GTF3A	-8.33629	0.0272513	0.0416974
ENSG00000122218.14	COPA	-8.33069	0.00674184	0.0200593
ENSG00000100345.20	MYH9	-8.32863	0.0234821	0.0360633
ENSG00000090520.11	DNAJB11	-8.31195	0.00196099	0.0200593
ENSG00000160932.10	LY6E	-8.30831	0.0140884	0.0218431
ENSG00000176915.14	ANKLE2	-8.29097	0.00304748	0.0200593
ENSG00000136930.12	PSMB7	-8.28373	0.0146075	0.0226342
ENSG00000162191.13	UBXN1	-8.28191	0.0143844	0.0222922
ENSG00000168264.10	IRF2BP2	-8.28021	5.22579e-05	0.0200593
ENSG00000196230.12	TUBB	-8.27735	0.00936982	0.0200593
ENSG00000136527.17	TRA2B	-8.27306	0.0202994	0.0312678
ENSG00000136490.8	LIMD2	-8.26543	0.000298483	0.0200593
ENSG00000239998.5	LILRA2	-8.26483	0.000406065	0.0200593
ENSG00000226380.9	AC058791.1	-8.26378	0.0174842	0.0270135
ENSG00000171314.8	PGAM1	-8.25747	0.028306	0.0432718
ENSG00000106948.16	AKNA	-8.25571	1.66596e-05	0.0123549
ENSG00000120533.12	ENY2	-8.25481	0.042123	0.0637804
ENSG00000163874.10	ZC3H12A	-8.25367	0.000359522	0.0200593
ENSG00000119048.7	UBE2B	-8.23815	7.38655e-06	0.00773239
ENSG00000185728.16	YTHDF3	-8.2349	0.000768655	0.0200593
ENSG00000134884.13	ARGLU1	-8.23447	9.82609e-05	0.0200593
ENSG00000133226.16	SRRM1	-8.23113	0.0238383	0.0365998
ENSG00000165029.15	ABCA1	-8.22633	0.000104518	0.0200593
ENSG00000145287.10	PLAC8	-8.22177	0.00517405	0.0200593
ENSG00000265972.5	TXNIP	-8.21627	0.00161989	0.0200593
ENSG00000105939.12	ZC3HAV1	-8.20997	0.00271606	0.0200593
ENSG00000185651.14	UBE2L3	-8.20659	0.000182898	0.0200593
ENSG00000188612.11	SUMO2	-8.17881	0.0151406	0.0234459
ENSG00000117298.14	ECE1	-8.17722	0.00146336	0.0200593
ENSG00000126432.13	PRDX5	-8.17563	0.0211581	0.0325709
ENSG00000115310.17	RTN4	-8.17109	0.00706837	0.0200593
ENSG00000116044.15	NFE2L2	-8.16972	0.000158814	0.0200593
ENSG00000066336.11	SPI1	-8.16625	0.000224197	0.0200593
ENSG00000096060.14	FKBP5	-8.16393	0.000316989	0.0200593
ENSG00000157106.16	SMG1	-8.16242	0.00955799	0.0200593
ENSG00000180304.14	OAZ2	-8.16233	0.0118538	0.0200593
ENSG00000213523.10	SRA1	-8.16181	0.00172444	0.0200593
ENSG00000072364.12	AFF4	-8.16003	0.00384989	0.0200593
ENSG00000112308.12	C6orf62	-8.15794	0.0166903	0.0258114
ENSG00000132155.11	RAF1	-8.15056	0.00101027	0.0200593
ENSG00000008083.13	JARID2	-8.15028	0.00341629	0.0200593
ENSG00000112531.16	QKI	-8.15028	0.000125502	0.0200593
ENSG00000164329.13	PAPD4	-8.14959	5.00535e-05	0.0200593
ENSG00000126883.16	NUP214	-8.14927	0.0038369	0.0200593
ENSG00000104093.13	DMXL2	-8.14823	0.00380158	0.0200593
ENSG00000235297.3	FAUP1	-8.14701	0.000336819	0.0200593
ENSG00000184640.17	SEPT9	-8.13838	0.0174482	0.0269592
ENSG00000083223.17	ZCCHC6	-8.12757	0.00026236	0.0200593
ENSG00000115919.14	KYNU	-8.12632	0.000475402	0.0200593
ENSG00000197818.11	SLC9A8	-8.12603	0.000464843	0.0200593
ENSG00000106052.13	TAX1BP1	-8.12536	0.0111789	0.0200593
ENSG00000112851.14	ERBIN	-8.12194	0.000562035	0.0200593
ENSG00000114331.13	ACAP2	-8.12036	0.0363038	0.0551548
ENSG00000220472.1	RP11-69L16.5	-8.11718	0.0006577	0.0200593
ENSG00000163563.7	MNDA	-8.10285	0.00208	0.0200593
ENSG00000160075.11	SSU72	-8.09901	0.0137348	0.0213011
ENSG00000073921.17	PICALM	-8.09502	0.000276042	0.0200593
ENSG00000198625.12	MDM4	-8.08747	4.18905e-05	0.0199624
ENSG00000121552.3	CSTA	-8.08561	0.00822625	0.0200593
ENSG00000254281.1	KB-1507C5.4	-8.08404	0.000266236	0.0200593
ENSG00000058272.16	PPP1R12A	-8.06086	0.0341056	0.0518917
ENSG00000147123.10	NDUFB11	-8.05557	0.0331513	0.0504735
ENSG00000107099.15	DOCK8	-8.04613	0.00373851	0.0200593
ENSG00000123136.14	DDX39A	-8.04385	0.00193645	0.0200593
ENSG00000100316.15	RPL3	-8.04126	0.00361711	0.0200593
ENSG00000102908.20	NFAT5	-8.03134	8.95244e-05	0.0200593
ENSG00000169057.21	MECP2	-8.03123	3.79057e-05	0.0186193
ENSG00000139083.10	ETV6	-8.03109	0.00163457	0.0200593
ENSG00000147604.13	RPL7	-8.02494	0.00680001	0.0200593
ENSG00000116030.16	SUMO1	-8.018	0.00895003	0.0200593
ENSG00000160014.16	CALM3	-8.01549	0.0495831	0.0746159
ENSG00000136819.15	C9orf78	-8.015	0.00884059	0.0200593
ENSG00000025293.16	PHF20	-8.01283	0.0177358	0.0273938
ENSG00000089159.16	PXN	-8.01147	0.00210807	0.0200593
ENSG00000184557.4	SOCS3	-8.00526	0.00253082	0.0200593
ENSG00000169230.9	PRELID1	-8.00153	0.000359884	0.0200593
ENSG00000240342.3	RPS2P5	-7.99983	0.00743033	0.0200593
ENSG00000065978.18	YBX1	-7.99724	0.0132402	0.0205475
ENSG00000058063.15	ATP11B	-7.99689	0.00457963	0.0200593
ENSG00000147526.19	TACC1	-7.99665	0.00207042	0.0200593
ENSG00000116337.15	AMPD2	-7.98569	0.00138657	0.0200593
ENSG00000177105.9	RHOG	-7.98517	0.0291379	0.0445106
ENSG00000122565.18	CBX3	-7.97383	0.00842885	0.0200593
ENSG00000170571.11	EMB	-7.97267	0.000135325	0.0200593
ENSG00000139112.10	GABARAPL1	-7.97058	0.00183002	0.0200593
ENSG00000104856.13	RELB	-7.97017	0.000101154	0.0200593
ENSG00000198931.10	APRT	-7.96866	0.0134713	0.0208985
ENSG00000155463.12	OXA1L	-7.96168	0.00250072	0.0200593
ENSG00000028277.21	POU2F2	-7.95599	0.00141959	0.0200593
ENSG00000178719.16	GRINA	-7.95531	0.00832996	0.0200593
ENSG00000129003.15	VPS13C	-7.93704	0.00789345	0.0200593
ENSG00000134248.13	LAMTOR5	-7.9348	0.000813735	0.0200593
ENSG00000145819.15	ARHGAP26	-7.93446	0.0010046	0.0200593
ENSG00000116586.11	LAMTOR2	-7.93427	0.00730554	0.0200593
ENSG00000008513.14	ST3GAL1	-7.9311	0.00427214	0.0200593
ENSG00000135926.14	TMBIM1	-7.92884	0.0223158	0.0343108
ENSG00000117360.12	PRPF3	-7.92673	0.0316408	0.0482438
ENSG00000134308.13	YWHAQ	-7.91651	0.0353773	0.0537819
ENSG00000102144.13	PGK1	-7.91493	0.00264587	0.0200593
ENSG00000184752.12	NDUFA12	-7.90501	0.0315559	0.0481191
ENSG00000109062.11	SLC9A3R1	-7.90303	0.0187085	0.0288653
ENSG00000099624.7	ATP5D	-7.89929	0.0197222	0.0303949
ENSG00000196776.14	CD47	-7.89449	0.000131101	0.0200593
ENSG00000115286.19	NDUFS7	-7.89296	0.00134513	0.0200593
ENSG00000115762.16	PLEKHB2	-7.89243	0.0063596	0.0200593
ENSG00000169045.17	HNRNPH1	-7.88014	0.000919168	0.0200593
ENSG00000068697.6	LAPTM4A	-7.87921	0.0119915	0.0200593
ENSG00000104388.14	RAB2A	-7.87323	0.00118492	0.0200593
ENSG00000069399.14	BCL3	-7.86903	0.00132982	0.0200593
ENSG00000143977.13	SNRPG	-7.86874	0.046559	0.0702405
ENSG00000100242.15	SUN2	-7.86498	0.00236189	0.0200593
ENSG00000127540.11	UQCR11	-7.86368	0.00642176	0.0200593
ENSG00000156411.9	C14orf2	-7.86262	0.0273842	0.0418947
ENSG00000127314.17	RAP1B	-7.84787	0.00192829	0.0200593
ENSG00000131408.13	NR1H2	-7.84071	0.000280456	0.0200593
ENSG00000125970.11	RALY	-7.83805	0.0150374	0.0232936
ENSG00000132549.18	VPS13B	-7.83158	0.000743793	0.0200593
ENSG00000177989.13	ODF3B	-7.8298	0.00370787	0.0200593
ENSG00000025708.13	TYMP	-7.82956	0.00192381	0.0200593
ENSG00000010244.18	ZNF207	-7.82943	0.0141053	0.0218677
ENSG00000120690.15	ELF1	-7.82584	0.000242672	0.0200593
ENSG00000276070.4	CCL4L2	-7.82531	0.000108684	0.0200593
ENSG00000124731.12	TREM1	-7.82428	0.000454127	0.0200593
ENSG00000187239.16	FNBP1	-7.81539	0.000295064	0.0200593
ENSG00000172428.10	COPS9	-7.79926	0.00136489	0.0200593
ENSG00000089916.17	GPATCH2L	-7.79873	0.000423984	0.0200593
ENSG00000076944.15	STXBP2	-7.79693	0.00196522	0.0200593
ENSG00000129559.12	NEDD8	-7.79537	0.000588986	0.0200593
ENSG00000198830.10	HMGN2	-7.79421	0.00275657	0.0200593
ENSG00000198604.10	BAZ1A	-7.79353	0.000504521	0.0200593
ENSG00000079805.16	DNM2	-7.7907	0.000718912	0.0200593
ENSG00000135090.13	TAOK3	-7.78058	0.0246707	0.0378432
ENSG00000118816.9	CCNI	-7.7641	0.000246979	0.0200593
ENSG00000129657.14	SEC14L1	-7.7637	0.00732674	0.0200593
ENSG00000122692.8	SMU1	-7.75788	0.00635463	0.0200593
ENSG00000060237.16	WNK1	-7.75682	0.00312502	0.0200593
ENSG00000129128.12	SPCS3	-7.74891	0.00180794	0.0200593
ENSG00000112799.8	LY86	-7.74452	0.00457613	0.0200593
ENSG00000198961.9	PJA2	-7.73867	0.0142446	0.0220784
ENSG00000108298.9	RPL19	-7.73244	0.00307663	0.0200593
ENSG00000172081.13	MOB3A	-7.73131	0.00605482	0.0200593
ENSG00000164548.10	TRA2A	-7.72817	0.000125578	0.0200593
ENSG00000101972.18	STAG2	-7.72813	0.000797143	0.0200593
ENSG00000074319.12	TSG101	-7.72452	0.000122334	0.0200593
ENSG00000226608.3	FTLP3	-7.71642	0.000286062	0.0200593
ENSG00000111596.11	CNOT2	-7.71226	0.0134466	0.0208606
ENSG00000113575.9	PPP2CA	-7.70927	0.00132675	0.0200593
ENSG00000106682.14	EIF4H	-7.70902	6.42278e-05	0.0200593
ENSG00000165178.9	NCF1C	-7.70475	7.33216e-06	0.00773239
ENSG00000166794.4	PPIB	-7.68902	0.0019806	0.0200593
ENSG00000137462.6	TLR2	-7.68763	0.000265916	0.0200593
ENSG00000184900.15	SUMO3	-7.68338	0.0241639	0.0370845
ENSG00000110330.8	BIRC2	-7.67572	7.82213e-05	0.0200593
ENSG00000213639.9	PPP1CB	-7.6619	0.0048988	0.0200593
ENSG00000158615.8	PPP1R15B	-7.65607	0.00189847	0.0200593
ENSG00000105373.18	GLTSCR2	-7.65286	0.00987033	0.0200593
ENSG00000172354.9	GNB2	-7.64718	0.0201861	0.031097
ENSG00000185359.12	HGS	-7.63937	0.000811187	0.0200593
ENSG00000111229.15	ARPC3	-7.63602	0.00101928	0.0200593
ENSG00000087365.15	SF3B2	-7.63199	0.0021089	0.0200593
ENSG00000172757.12	CFL1	-7.6298	0.00422064	0.0200593
ENSG00000196205.8	EEF1A1P5	-7.62574	0.00278373	0.0200593
ENSG00000134825.15	TMEM258	-7.61458	0.0379302	0.0575765
ENSG00000010404.17	IDS	-7.61335	0.000157289	0.0200593
ENSG00000125753.13	VASP	-7.59734	0.000423435	0.0200593
ENSG00000117362.12	APH1A	-7.59408	0.0194661	0.0300039
ENSG00000134802.17	SLC43A3	-7.58922	0.00204988	0.0200593
ENSG00000008130.15	NADK	-7.58226	0.00228565	0.0200593
ENSG00000159658.10	EFCAB14	-7.58159	0.0288735	0.0441182
ENSG00000187116.13	LILRA5	-7.57053	0.00103621	0.0200593
ENSG00000116473.14	RAP1A	-7.55239	0.0240073	0.0368503
ENSG00000124151.18	NCOA3	-7.54785	0.038394	0.0582584
ENSG00000212802.4	RPL15P3	-7.54105	0.00162545	0.0200593
ENSG00000171490.12	RSL1D1	-7.53204	0.000384445	0.0200593
ENSG00000132823.10	OSER1	-7.53071	0.000481573	0.0200593
ENSG00000129255.15	MPDU1	-7.5262	0.0349397	0.0531318
ENSG00000143924.18	EML4	-7.52271	0.0321216	0.0489536
ENSG00000151694.12	ADAM17	-7.52215	0.01168	0.0200593
ENSG00000126247.10	CAPNS1	-7.51643	0.0281423	0.0430257
ENSG00000257621.7	PSMA3-AS1	-7.50448	0.00126608	0.0200593
ENSG00000147894.14	C9orf72	-7.49673	0.000576059	0.0200593
ENSG00000205220.11	PSMB10	-7.49108	3.07424e-05	0.0170703
ENSG00000265241.6	RBM8A	-7.4864	0.000825533	0.0200593
ENSG00000186432.8	KPNA4	-7.48589	0.0110192	0.0200593
ENSG00000078808.16	SDF4	-7.4854	0.00184956	0.0200593
ENSG00000182487.12	NCF1B	-7.47918	2.9869e-05	0.0170296
ENSG00000104529.17	EEF1D	-7.47296	0.00111257	0.0200593
ENSG00000065548.17	ZC3H15	-7.47197	0.03288	0.0500759
ENSG00000134108.12	ARL8B	-7.45847	0.000281058	0.0200593
ENSG00000204257.14	HLA-DMA	-7.45579	0.000633291	0.0200593
ENSG00000173327.7	MAP3K11	-7.45079	9.58417e-05	0.0200593
ENSG00000047410.13	TPR	-7.44823	0.0047503	0.0200593
ENSG00000144848.10	ATG3	-7.4456	0.000659356	0.0200593
ENSG00000100284.20	TOM1	-7.44481	0.0044946	0.0200593
ENSG00000115128.6	SF3B6	-7.44053	0.0222142	0.0341637
ENSG00000144895.11	EIF2A	-7.4404	0.00115378	0.0200593
ENSG00000106829.18	TLE4	-7.43807	0.00017976	0.0200593
ENSG00000233913.7	RPL10P9	-7.43699	0.00178841	0.0200593
ENSG00000130640.13	TUBGCP2	-7.43212	0.00151138	0.0200593
ENSG00000127507.17	ADGRE2	-7.42147	0.00293129	0.0200593
ENSG00000101160.13	CTSZ	-7.41768	0.0123135	0.0200593
ENSG00000124201.14	ZNFX1	-7.41041	0.00301997	0.0200593
ENSG00000187109.13	NAP1L1	-7.41026	0.0170964	0.0264304
ENSG00000257103.8	LSM14A	-7.40901	0.000175096	0.0200593
ENSG00000110090.12	CPT1A	-7.40205	0.000945633	0.0200593
ENSG00000263266.2	RPS7P1	-7.39893	0.000964747	0.0200593
ENSG00000111011.17	RSRC2	-7.39808	0.00246667	0.0200593
ENSG00000103653.16	CSK	-7.39799	0.000891739	0.0200593
ENSG00000197958.12	RPL12	-7.39791	0.0171375	0.0264907
ENSG00000167615.16	LENG8	-7.3953	0.00993732	0.0200593
ENSG00000123684.12	LPGAT1	-7.39472	0.00945852	0.0200593
ENSG00000118564.14	FBXL5	-7.39332	0.00185825	0.0200593
ENSG00000169564.6	PCBP1	-7.39208	7.91087e-05	0.0200593
ENSG00000005810.17	MYCBP2	-7.38983	0.0205109	0.0315883
ENSG00000213064.9	SFT2D2	-7.38045	0.000429036	0.0200593
ENSG00000151893.14	CACUL1	-7.36756	0.00375061	0.0200593
ENSG00000177733.6	HNRNPA0	-7.36272	0.000286547	0.0200593
ENSG00000179010.14	MRFAP1	-7.35619	0.0156028	0.0241553
ENSG00000173020.10	GRK2	-7.35611	0.000193061	0.0200593
ENSG00000261371.5	PECAM1	-7.34753	0.00137721	0.0200593
ENSG00000114316.12	USP4	-7.34484	0.00075389	0.0200593
ENSG00000225663.7	MCRIP1	-7.34343	0.00202464	0.0200593
ENSG00000110700.6	RPS13	-7.34047	0.0105779	0.0200593
ENSG00000124831.18	LRRFIP1	-7.33393	0.000800688	0.0200593
ENSG00000115677.16	HDLBP	-7.33169	0.00764495	0.0200593
ENSG00000162736.15	NCSTN	-7.3262	0.0022361	0.0200593
ENSG00000080345.17	RIF1	-7.3157	0.00593469	0.0200593
ENSG00000163714.17	U2SURP	-7.31564	0.00336387	0.0200593
ENSG00000097033.14	SH3GLB1	-7.31169	0.00514719	0.0200593
ENSG00000136758.18	YME1L1	-7.31045	0.000949705	0.0200593
ENSG00000161970.12	RPL26	-7.3082	0.0120125	0.0200593
ENSG00000133657.14	ATP13A3	-7.30243	0.0228411	0.0351033
ENSG00000100028.11	SNRPD3	-7.29901	0.00152686	0.0200593
ENSG00000144136.10	SLC20A1	-7.29722	0.000873759	0.0200593
ENSG00000090376.10	IRAK3	-7.2945	0.00279355	0.0200593
ENSG00000198900.5	TOP1	-7.28956	0.000903223	0.0200593
ENSG00000131508.15	UBE2D2	-7.28468	0.000267299	0.0200593
ENSG00000072135.12	PTPN18	-7.27731	0.000526422	0.0200593
ENSG00000156515.21	HK1	-7.27689	0.0162275	0.0251071
ENSG00000012660.13	ELOVL5	-7.27562	0.0315904	0.0481682
ENSG00000205302.6	SNX2	-7.27324	0.00188768	0.0200593
ENSG00000145425.9	RPS3A	-7.27291	0.00702263	0.0200593
ENSG00000007237.18	GAS7	-7.26832	0.00151542	0.0200593
ENSG00000069956.11	MAPK6	-7.26824	0.00326621	0.0200593
ENSG00000143549.19	TPM3	-7.26377	0.000283074	0.0200593
ENSG00000086666.18	ZFAND6	-7.25825	0.00582875	0.0200593
ENSG00000174748.18	RPL15	-7.25642	0.00295819	0.0200593
ENSG00000010810.17	FYN	-7.25508	0.0077458	0.0200593
ENSG00000104164.10	BLOC1S6	-7.2516	0.000908996	0.0200593
ENSG00000120265.16	PCMT1	-7.24688	0.000899535	0.0200593
ENSG00000254415.3	SIGLEC14	-7.24378	0.000182353	0.0200593
ENSG00000104714.13	ERICH1	-7.24003	0.000104701	0.0200593
ENSG00000269893.6	SNHG8	-7.23953	0.00906541	0.0200593
ENSG00000090487.10	SPG21	-7.23416	0.0442925	0.0669572
ENSG00000187764.11	SEMA4D	-7.23355	0.0202661	0.0312172
ENSG00000085832.16	EPS15	-7.22303	0.00201661	0.0200593
ENSG00000133112.16	TPT1	-7.21281	0.00202588	0.0200593
ENSG00000169155.9	ZBTB43	-7.20526	8.56676e-05	0.0200593
ENSG00000174485.15	DENND4A	-7.20249	0.0436028	0.0659677
ENSG00000236552.2	RPL13AP5	-7.20007	0.00767088	0.0200593
ENSG00000123144.10	C19orf43	-7.19998	0.0345757	0.0525882
ENSG00000170043.11	TRAPPC1	-7.19747	0.00379791	0.0200593
ENSG00000127184.12	COX7C	-7.18858	0.0160746	0.0248754
ENSG00000112695.11	COX7A2	-7.18553	0.0128637	0.0200593
ENSG00000070756.15	PABPC1	-7.18081	0.00313775	0.0200593
ENSG00000070495.14	JMJD6	-7.17682	0.0126661	0.0200593
ENSG00000172322.13	CLEC12A	-7.1549	0.00033354	0.0200593
ENSG00000158470.5	B4GALT5	-7.15256	0.000546365	0.0200593
ENSG00000105953.14	OGDH	-7.14941	0.00415607	0.0200593
ENSG00000111275.12	ALDH2	-7.14678	0.0218265	0.0335852
ENSG00000140455.16	USP3	-7.13965	0.00774987	0.0200593
ENSG00000169967.16	MAP3K2	-7.13916	0.0138094	0.0214157
ENSG00000185825.15	BCAP31	-7.13657	0.0389112	0.0590207
ENSG00000065809.13	FAM107B	-7.13623	0.0113007	0.0200593
ENSG00000114353.16	GNAI2	-7.13233	0.0380739	0.0577877
ENSG00000100243.20	CYB5R3	-7.12941	0.0335214	0.0510224
ENSG00000122359.17	ANXA11	-7.11599	0.0115917	0.0200593
ENSG00000186350.9	RXRA	-7.10066	0.0092535	0.0200593
ENSG00000198265.11	HELZ	-7.09712	0.0265622	0.0406557
ENSG00000136040.8	PLXNC1	-7.09195	0.0222242	0.0341783
ENSG00000185811.16	IKZF1	-7.09057	0.0160637	0.0248592
ENSG00000142676.12	RPL11	-7.07178	0.000892455	0.0200593
ENSG00000153250.19	RBMS1	-7.05821	0.000333121	0.0200593
ENSG00000054967.12	RELT	-7.0537	0.00353964	0.0200593
ENSG00000141506.13	PIK3R5	-7.05188	0.00161202	0.0200593
ENSG00000196428.12	TSC22D2	-7.04583	0.00846448	0.0200593
ENSG00000197971.14	MBP	-7.04136	0.000202519	0.0200593
ENSG00000105254.11	TBCB	-7.0371	0.0310346	0.0473376
ENSG00000110713.15	NUP98	-7.03449	4.04139e-05	0.0195612
ENSG00000077150.18	NFKB2	-7.028	1.80465e-05	0.0126635
ENSG00000033800.13	PIAS1	-7.02329	0.000465984	0.0200593
ENSG00000086598.10	TMED2	-7.02204	0.0222751	0.03425
ENSG00000053254.15	FOXN3	-7.01599	0.0362808	0.0551212
ENSG00000135049.15	AGTPBP1	-7.00783	5.82061e-05	0.0200593
ENSG00000165140.9	FBP1	-7.00731	0.0039921	0.0200593
ENSG00000273559.4	CWC25	-7.006	0.000207493	0.0200593
ENSG00000077044.10	DGKD	-6.99887	0.00147406	0.0200593
ENSG00000153310.19	FAM49B	-6.9869	0.0311434	0.0475014
ENSG00000147443.12	DOK2	-6.98194	0.0076627	0.0200593
ENSG00000253676.1	TAGLN2P1	-6.97831	0.00341279	0.0200593
ENSG00000152291.13	TGOLN2	-6.978	0.00221881	0.0200593
ENSG00000147274.14	RBMX	-6.97335	0.00210151	0.0200593
ENSG00000211450.9	SELENOH	-6.97098	0.0209847	0.0323079
ENSG00000170248.13	PDCD6IP	-6.96932	0.0493498	0.0742929
ENSG00000132424.14	PNISR	-6.96886	0.000690862	0.0200593
ENSG00000100387.8	RBX1	-6.96827	0.0223247	0.0343228
ENSG00000137193.13	PIM1	-6.96432	0.0159399	0.0246712
ENSG00000171298.12	GAA	-6.95007	0.0028336	0.0200593
ENSG00000085449.14	WDFY1	-6.92681	0.0344272	0.0523673
ENSG00000167863.11	ATP5H	-6.9221	0.0171764	0.0265496
ENSG00000105323.16	HNRNPUL1	-6.91925	0.00451948	0.0200593
ENSG00000180776.15	ZDHHC20	-6.91767	0.00791715	0.0200593
ENSG00000100697.14	DICER1	-6.90007	0.0109124	0.0200593
ENSG00000157557.11	ETS2	-6.8992	0.0125183	0.0200593
ENSG00000141027.20	NCOR1	-6.89591	0.0242353	0.0371914
ENSG00000041357.15	PSMA4	-6.89152	0.0279752	0.0427774
ENSG00000110075.14	PPP6R3	-6.88795	0.0233546	0.0358725
ENSG00000166747.12	AP1G1	-6.88557	0.000544043	0.0200593
ENSG00000272888.5	LINC01578	-6.88557	0.00117608	0.0200593
ENSG00000136603.13	SKIL	-6.87581	0.0110088	0.0200593
ENSG00000152061.23	RABGAP1L	-6.86035	0.0108274	0.0200593
ENSG00000183741.11	CBX6	-6.85956	0.00054951	0.0200593
ENSG00000225093.1	RPL3P7	-6.85945	0.00429884	0.0200593
ENSG00000076662.9	ICAM3	-6.8591	0.00257237	0.0200593
ENSG00000111859.16	NEDD9	-6.85781	0.0245165	0.0376102
ENSG00000233762.3	AC007969.5	-6.85454	0.00750561	0.0200593
ENSG00000125740.13	FOSB	-6.84708	0.00412065	0.0200593
ENSG00000168610.14	STAT3	-6.84457	0.0146032	0.0226281
ENSG00000232573.1	RPL3P4	-6.84413	0.0021244	0.0200593
ENSG00000068024.16	HDAC4	-6.83023	0.000136924	0.0200593
ENSG00000065243.19	PKN2	-6.82656	2.34631e-06	0.00463604
ENSG00000196498.13	NCOR2	-6.8242	0.00986253	0.0200593
ENSG00000127914.16	AKAP9	-6.82375	0.0400294	0.0606823
ENSG00000135241.16	PNPLA8	-6.82046	0.000220498	0.0200593
ENSG00000175471.19	MCTP1	-6.80734	0.00147681	0.0200593
ENSG00000110934.10	BIN2	-6.8039	0.0171294	0.0264788
ENSG00000172890.11	NADSYN1	-6.80101	0.00193619	0.0200593
ENSG00000138814.16	PPP3CA	-6.79718	7.10591e-05	0.0200593
ENSG00000008952.16	SEC62	-6.79064	0.00234306	0.0200593
ENSG00000168918.13	INPP5D	-6.79029	0.00185211	0.0200593
ENSG00000218227.3	RP11-889L3.1	-6.78934	0.00245969	0.0200593
ENSG00000247556.6	OIP5-AS1	-6.78929	0.0192409	0.0296668
ENSG00000134070.4	IRAK2	-6.78222	0.0187491	0.0289245
ENSG00000156508.17	EEF1A1	-6.77158	0.00181514	0.0200593
ENSG00000075142.13	SRI	-6.77039	0.0233005	0.0357913
ENSG00000108774.14	RAB5C	-6.76948	0.00132047	0.0200593
ENSG00000101294.16	HM13	-6.76829	0.0120522	0.0200593
ENSG00000241468.7	ATP5J2	-6.7661	0.019046	0.0293719
ENSG00000101182.14	PSMA7	-6.74513	0.0282289	0.0431551
ENSG00000147010.17	SH3KBP1	-6.72706	0.000525813	0.0200593
ENSG00000185947.14	ZNF267	-6.72666	0.000638249	0.0200593
ENSG00000204256.12	BRD2	-6.72097	0.0188878	0.0291321
ENSG00000150459.12	SAP18	-6.72072	0.00738085	0.0200593
ENSG00000128534.7	LSM8	-6.72059	0.00513685	0.0200593
ENSG00000228929.1	RPS13P2	-6.72006	0.00903113	0.0200593
ENSG00000165494.11	PCF11	-6.71358	0.00405454	0.0200593
ENSG00000131100.12	ATP6V1E1	-6.707	0.00213324	0.0200593
ENSG00000172939.8	OXSR1	-6.7031	0.017342	0.0267991
ENSG00000112406.4	HECA	-6.70273	0.00153496	0.0200593
ENSG00000156030.13	ELMSAN1	-6.69941	0.00307226	0.0200593
ENSG00000128383.12	APOBEC3A	-6.69791	0.000164463	0.0200593
ENSG00000166920.12	C15orf48	-6.69576	6.6079e-05	0.0200593
ENSG00000160799.11	CCDC12	-6.68231	0.0382661	0.0580698
ENSG00000102007.10	PLP2	-6.68139	0.0265321	0.0406125
ENSG00000118181.10	RPS25	-6.67926	0.0103487	0.0200593
ENSG00000118689.14	FOXO3	-6.67516	0.0244789	0.0375544
ENSG00000099341.11	PSMD8	-6.66247	0.0326961	0.049803
ENSG00000135596.17	MICAL1	-6.66056	0.0169533	0.026213
ENSG00000005339.14	CREBBP	-6.66009	0.0218607	0.0336354
ENSG00000140943.16	MBTPS1	-6.65424	0.0300127	0.0458206
ENSG00000008294.20	SPAG9	-6.6536	0.0136629	0.0211922
ENSG00000115464.14	USP34	-6.65284	0.0247134	0.0379077
ENSG00000137642.12	SORL1	-6.65234	0.0362066	0.0550138
ENSG00000188375.4	H3F3C	-6.65049	0.00244434	0.0200593
ENSG00000011304.19	PTBP1	-6.64995	0.00901439	0.0200593
ENSG00000054118.13	THRAP3	-6.64579	0.0187572	0.0289363
ENSG00000204435.13	CSNK2B	-6.64564	0.00206766	0.0200593
ENSG00000105700.10	KXD1	-6.64468	0.00428178	0.0200593
ENSG00000165233.17	CARD19	-6.62131	0.0135852	0.0210732
ENSG00000272886.5	DCP1A	-6.61912	0.0019897	0.0200593
ENSG00000132965.9	ALOX5AP	-6.60618	0.00582445	0.0200593
ENSG00000184922.13	FMNL1	-6.60121	0.00108678	0.0200593
ENSG00000152520.13	PAN3	-6.59868	0.000386323	0.0200593
ENSG00000140749.8	IGSF6	-6.59421	0.00637977	0.0200593
ENSG00000170142.11	UBE2E1	-6.57455	0.0115425	0.0200593
ENSG00000129675.15	ARHGEF6	-6.5681	0.00539266	0.0200593
ENSG00000054267.21	ARID4B	-6.56421	9.62354e-05	0.0200593
ENSG00000104885.17	DOT1L	-6.56322	0.0299322	0.0456999
ENSG00000057657.15	PRDM1	-6.54936	0.0102268	0.0200593
ENSG00000089248.6	ERP29	-6.54075	0.0181177	0.0279727
ENSG00000105483.17	CARD8	-6.53726	0.00033387	0.0200593
ENSG00000091592.15	NLRP1	-6.52918	0.000849766	0.0200593
ENSG00000168066.20	SF1	-6.51332	0.0014626	0.0200593
ENSG00000065413.18	ANKRD44	-6.51257	0.00248761	0.0200593
ENSG00000119778.14	ATAD2B	-6.50255	0.0107642	0.0200593
ENSG00000226084.5	RP4-706A16.3	-6.4998	0.00298295	0.0200593
ENSG00000177410.12	ZFAS1	-6.49767	0.0119653	0.0200593
ENSG00000100503.23	NIN	-6.49632	0.0109817	0.0200593
ENSG00000118515.11	SGK1	-6.49316	0.0020161	0.0200593
ENSG00000258102.3	MAP1LC3B2	-6.4909	0.0259645	0.0397647
ENSG00000101290.13	CDS2	-6.48966	0.0127794	0.0200593
ENSG00000106546.12	AHR	-6.48353	0.00135193	0.0200593
ENSG00000123636.17	BAZ2B	-6.47988	0.000747271	0.0200593
ENSG00000141580.15	WDR45B	-6.47557	0.0480421	0.0723977
ENSG00000156256.14	USP16	-6.47459	0.0014793	0.0200593
ENSG00000163682.15	RPL9	-6.47087	0.0271714	0.0415791
ENSG00000129667.12	RHBDF2	-6.43873	0.00437357	0.0200593
ENSG00000155957.17	TMBIM4	-6.43454	0.0385319	0.0584635
ENSG00000124486.12	USP9X	-6.43343	0.0355664	0.0540616
ENSG00000175354.18	PTPN2	-6.433	2.14568e-05	0.0140271
ENSG00000141867.17	BRD4	-6.42917	0.0119388	0.0200593
ENSG00000107263.18	RAPGEF1	-6.42755	0.0194566	0.0299898
ENSG00000100083.18	GGA1	-6.42622	0.034615	0.0526467
ENSG00000158941.16	CCAR2	-6.41807	0.00159645	0.0200593
ENSG00000197582.5	GPX1P1	-6.41689	0.000302293	0.0200593
ENSG00000256745.1	RP11-680H20.1	-6.41542	0.000304822	0.0200593
ENSG00000218283.2	MORF4L1P1	-6.40805	1.05805e-06	0.00335007
ENSG00000140853.15	NLRC5	-6.40404	0.00229246	0.0200593
ENSG00000140988.15	RPS2	-6.39857	0.0151398	0.0234453
ENSG00000275052.4	PPP4R3B	-6.39452	0.0401963	0.0609252
ENSG00000249915.7	PDCD6	-6.39259	0.00383375	0.0200593
ENSG00000140350.15	ANP32A	-6.39146	0.00107297	0.0200593
ENSG00000196730.12	DAPK1	-6.36882	0.000506166	0.0200593
ENSG00000222041.10	CYTOR	-6.36831	0.0187307	0.0288968
ENSG00000121281.12	ADCY7	-6.36554	0.00520069	0.0200593
ENSG00000145725.19	PPIP5K2	-6.36359	0.00653738	0.0200593
ENSG00000233927.4	RPS28	-6.36325	0.0027547	0.0200593
ENSG00000170006.11	TMEM154	-6.34617	0.00581574	0.0200593
ENSG00000225616.2	RP4-604A21.1	-6.33539	0.0109221	0.0200593
ENSG00000137970.7	RPL7P9	-6.33093	0.00461269	0.0200593
ENSG00000108061.11	SHOC2	-6.33017	0.0162872	0.0251977
ENSG00000104972.15	LILRB1	-6.32894	0.000634925	0.0200593
ENSG00000228305.2	AC016734.2	-6.32641	0.000760053	0.0200593
ENSG00000126860.11	EVI2A	-6.32612	0.00191659	0.0200593
ENSG00000205352.10	PRR13	-6.3259	0.0273759	0.041884
ENSG00000127666.9	TICAM1	-6.32487	0.000319856	0.0200593
ENSG00000226221.1	RPL26P19	-6.32441	0.00189544	0.0200593
ENSG00000123416.15	TUBA1B	-6.30168	0.0132191	0.0205153
ENSG00000115875.18	SRSF7	-6.2937	0.0106198	0.0200593
ENSG00000103257.8	SLC7A5	-6.28005	0.0194225	0.0299403
ENSG00000075420.12	FNDC3B	-6.26948	0.0132742	0.0205973
ENSG00000140319.10	SRP14	-6.26342	0.0275963	0.0422112
ENSG00000132842.13	AP3B1	-6.25162	0.0356706	0.0542187
ENSG00000204264.8	PSMB8	-6.24869	0.0102348	0.0200593
ENSG00000173812.10	EIF1	-6.24756	0.000298488	0.0200593
ENSG00000184863.10	RBM33	-6.24451	0.0232671	0.0357425
ENSG00000150093.18	ITGB1	-6.24306	0.0456638	0.0689373
ENSG00000131323.14	TRAF3	-6.24298	9.16648e-05	0.0200593
ENSG00000112335.14	SNX3	-6.24248	0.0105024	0.0200593
ENSG00000141741.11	MIEN1	-6.23936	0.0293534	0.04483
ENSG00000075568.16	TMEM131	-6.2269	0.0110963	0.0200593
ENSG00000100354.20	TNRC6B	-6.22674	0.0292744	0.0447127
ENSG00000138629.15	UBL7	-6.22289	0.021721	0.0334253
ENSG00000100225.17	FBXO7	-6.2222	0.0210507	0.0324071
ENSG00000136048.13	DRAM1	-6.22189	0.0007554	0.0200593
ENSG00000112739.16	PRPF4B	-6.21762	0.0173827	0.0268606
ENSG00000141526.16	SLC16A3	-6.18866	0.00985364	0.0200593
ENSG00000126264.9	HCST	-6.18573	0.000648446	0.0200593
ENSG00000149925.17	ALDOA	-6.18506	0.0051377	0.0200593
ENSG00000065911.11	MTHFD2	-6.18253	0.00556448	0.0200593
ENSG00000124782.19	RREB1	-6.15327	0.007701	0.0200593
ENSG00000100612.13	DHRS7	-6.15015	0.022765	0.0349906
ENSG00000163939.18	PBRM1	-6.14857	0.00835195	0.0200593
ENSG00000251593.1	MSNP1	-6.14214	0.00151255	0.0200593
ENSG00000169228.13	RAB24	-6.13682	0.000246466	0.0200593
ENSG00000240376.1	RP11-36C20.1	-6.13358	0.0419364	0.0635052
ENSG00000101474.11	APMAP	-6.12542	0.044382	0.0670861
ENSG00000135334.8	AKIRIN2	-6.12499	0.0054807	0.0200593
ENSG00000180747.15	SMG1P3	-6.11325	0.00502043	0.0200593
ENSG00000048405.9	ZNF800	-6.11267	0.000206231	0.0200593
ENSG00000231120.3	BTF3P10	-6.10559	0.00180007	0.0200593
ENSG00000160271.14	RALGDS	-6.07585	0.016152	0.0249922
ENSG00000187514.16	PTMA	-6.07375	0.000404458	0.0200593
ENSG00000125743.10	SNRPD2	-6.06278	0.023233	0.035691
ENSG00000172349.17	IL16	-6.0538	0.00396095	0.0200593
ENSG00000100902.10	PSMA6	-6.0484	0.0486727	0.0733133
ENSG00000118217.5	ATF6	-6.04784	0.00952803	0.0200593
ENSG00000101337.15	TM9SF4	-6.04647	0.00479703	0.0200593
ENSG00000167522.14	ANKRD11	-6.0439	0.0236272	0.0362817
ENSG00000198668.10	CALM1	-6.04302	0.0164907	0.0255076
ENSG00000062485.18	CS	-6.0374	0.0311487	0.0475083
ENSG00000185619.18	PCGF3	-6.03437	0.00330841	0.0200593
ENSG00000003056.7	M6PR	-6.02781	0.0173854	0.0268642
ENSG00000154978.12	VOPP1	-6.01897	0.0248311	0.0380837
ENSG00000183735.9	TBK1	-6.01556	0.0117254	0.0200593
ENSG00000251022.6	THAP9-AS1	-5.9548	0.00103749	0.0200593
ENSG00000170889.13	RPS9	-5.95297	0.00726731	0.0200593
ENSG00000232037.3	RP11-26H16.1	-5.93883	0.00641597	0.0200593
ENSG00000123728.9	RAP2C	-5.93121	0.00023633	0.0200593
ENSG00000132589.15	FLOT2	-5.89156	0.0329019	0.050107
ENSG00000160712.12	IL6R	-5.88296	0.00449578	0.0200593
ENSG00000225022.1	UBE2D3P1	-5.82739	0.00154545	0.0200593
ENSG00000170638.9	TRABD	-5.82286	0.0396533	0.0601249
ENSG00000224411.3	HSP90AA2P	-5.82222	0.00348464	0.0200593
ENSG00000104824.16	HNRNPL	-5.82055	0.0173305	0.0267826
ENSG00000230202.1	RP11-632C17__A.1	-5.81978	0.0119379	0.0200593
ENSG00000139239.7	RPL14P1	-5.81952	0.02063	0.0317687
ENSG00000133858.15	ZFC3H1	-5.81038	0.03759	0.0570737
ENSG00000233426.3	EIF3FP3	-5.79395	0.00260422	0.0200593
ENSG00000138279.15	ANXA7	-5.79068	0.0319674	0.0487267
ENSG00000023892.10	DEF6	-5.78724	0.000919539	0.0200593
ENSG00000119335.16	SET	-5.78165	0.0306061	0.0467009
ENSG00000112306.7	RPS12	-5.76716	0.0332964	0.0506896
ENSG00000142541.16	RPL13A	-5.75913	0.016295	0.0252092
ENSG00000134996.11	OSTF1	-5.75716	0.00411408	0.0200593
ENSG00000055130.15	CUL1	-5.75538	0.00403167	0.0200593
ENSG00000137154.12	RPS6	-5.7335	0.00619867	0.0200593
ENSG00000100596.6	SPTLC2	-5.73348	0.000986664	0.0200593
ENSG00000123349.13	PFDN5	-5.73068	0.00212053	0.0200593
ENSG00000142327.12	RNPEPL1	-5.7273	0.0139499	0.0216304
ENSG00000069424.14	KCNAB2	-5.72371	0.00999443	0.0200593
ENSG00000138433.15	CIR1	-5.70849	0.000277321	0.0200593
ENSG00000243753.5	HLA-L	-5.70839	0.00183454	0.0200593
ENSG00000151247.12	EIF4E	-5.70635	0.00208654	0.0200593
ENSG00000151923.17	TIAL1	-5.70591	1.16837e-05	0.0100978
ENSG00000133703.11	KRAS	-5.70563	0.00834063	0.0200593
ENSG00000204253.4	HNRNPCP2	-5.70368	0.000383579	0.0200593
ENSG00000113649.11	TCERG1	-5.69212	0.0455338	0.0687568
ENSG00000162613.16	FUBP1	-5.69058	0.016996	0.0262777
ENSG00000213985.4	AC078899.1	-5.69034	0.000884511	0.0200593
ENSG00000168769.13	TET2	-5.68975	0.00038508	0.0200593
ENSG00000173674.10	EIF1AX	-5.68856	0.00737966	0.0200593
ENSG00000138495.6	COX17	-5.68839	0.0199204	0.0306959
ENSG00000115419.12	GLS	-5.68798	0.00338713	0.0200593
ENSG00000231684.3	EIF1P3	-5.68714	1.03509e-05	0.00944243
ENSG00000080815.18	PSEN1	-5.68668	0.0277702	0.0424691
ENSG00000103363.14	ELOB	-5.68663	0.00725846	0.0200593
ENSG00000197956.9	S100A6	-5.68495	0.00606964	0.0200593
ENSG00000107223.12	EDF1	-5.64309	0.0206533	0.0318038
ENSG00000196588.14	MKL1	-5.63473	0.0131938	0.020477
ENSG00000153395.9	LPCAT1	-5.6342	0.021983	0.0338187
ENSG00000173889.15	PHC3	-5.63296	0.00330853	0.0200593
ENSG00000167491.17	GATAD2A	-5.62909	0.0418014	0.0633053
ENSG00000118418.14	HMGN3	-5.62871	0.0016633	0.0200593
ENSG00000049618.22	ARID1B	-5.62798	0.00178704	0.0200593
ENSG00000131389.16	SLC6A6	-5.62033	0.00354203	0.0200593
ENSG00000150991.14	UBC	-5.61262	0.00320826	0.0200593
ENSG00000171858.17	RPS21	-5.61163	0.0150863	0.0233654
ENSG00000137845.14	ADAM10	-5.60391	0.0155905	0.0241368
ENSG00000131263.12	RLIM	-5.58613	0.000443507	0.0200593
ENSG00000143569.18	UBAP2L	-5.58039	0.00339421	0.0200593
ENSG00000166128.12	RAB8B	-5.57353	0.00477782	0.0200593
ENSG00000146112.11	PPP1R18	-5.57339	0.00296475	0.0200593
ENSG00000099995.18	SF3A1	-5.57034	0.00209119	0.0200593
ENSG00000171530.13	TBCA	-5.56928	0.0181531	0.0280254
ENSG00000159842.14	ABR	-5.56587	0.0497218	0.0748177
ENSG00000186469.8	GNG2	-5.53259	7.11635e-05	0.0200593
ENSG00000134352.19	IL6ST	-5.53001	0.00194353	0.0200593
ENSG00000140332.15	TLE3	-5.52685	0.00602592	0.0200593
ENSG00000120889.12	TNFRSF10B	-5.52683	0.011274	0.0200593
ENSG00000119729.11	RHOQ	-5.52656	0.0220081	0.0338558
ENSG00000131495.8	NDUFA2	-5.52606	0.032848	0.0500321
ENSG00000173039.18	RELA	-5.52104	0.037661	0.0571747
ENSG00000100365.14	NCF4	-5.48053	0.0171827	0.0265586
ENSG00000124172.9	ATP5E	-5.46775	0.011521	0.0200593
ENSG00000167770.11	OTUB1	-5.44204	0.0123524	0.0200593
ENSG00000122566.20	HNRNPA2B1	-5.43788	0.0399238	0.0605293
ENSG00000114354.13	TFG	-5.43784	0.000804566	0.0200593
ENSG00000073614.12	KDM5A	-5.43704	0.00946675	0.0200593
ENSG00000117228.9	GBP1	-5.43672	0.00989021	0.0200593
ENSG00000134900.11	TPP2	-5.43558	0.0130093	0.0201969
ENSG00000250568.1	RP11-333E13.2	-5.43351	0.00933883	0.0200593
ENSG00000242071.3	RPL7AP6	-5.43249	0.00493738	0.0200593
ENSG00000125734.15	GPR108	-5.43237	0.0074586	0.0200593
ENSG00000121774.17	KHDRBS1	-5.43178	0.00755712	0.0200593
ENSG00000225178.5	RPSAP58	-5.43015	0.0319903	0.0487593
ENSG00000085224.21	ATRX	-5.42986	0.0342006	0.0520327
ENSG00000142867.12	BCL10	-5.40929	0.0288534	0.0440885
ENSG00000198858.9	R3HDM4	-5.40844	0.0081586	0.0200593
ENSG00000130429.12	ARPC1B	-5.4075	0.00688796	0.0200593
ENSG00000149273.14	RPS3	-5.40492	0.00516923	0.0200593
ENSG00000105372.6	RPS19	-5.40382	0.0476453	0.0718217
ENSG00000110931.18	CAMKK2	-5.3663	0.0187196	0.0288804
ENSG00000105193.8	RPS16	-5.36214	0.00860012	0.0200593
ENSG00000089009.15	RPL6	-5.34309	0.00936085	0.0200593
ENSG00000147202.17	DIAPH2	-5.33789	0.000968849	0.0200593
ENSG00000173221.13	GLRX	-5.32444	0.00247168	0.0200593
ENSG00000120708.16	TGFBI	-5.31985	0.0157369	0.0243611
ENSG00000163694.14	RBM47	-5.27859	0.0284306	0.0434561
ENSG00000229807.10	XIST	-5.27475	0.0301442	0.0460169
ENSG00000023287.12	RB1CC1	-5.27176	0.0218702	0.0336483
ENSG00000227939.1	RPL3P2	-5.27	0.000718869	0.0200593
ENSG00000166401.14	SERPINB8	-5.26944	0.00170879	0.0200593
ENSG00000166441.12	RPL27A	-5.26129	0.00887206	0.0200593
ENSG00000177600.8	RPLP2	-5.24377	0.0168708	0.0260879
ENSG00000213741.9	RPS29	-5.24093	0.00587954	0.0200593
ENSG00000077238.13	IL4R	-5.2252	0.00065698	0.0200593
ENSG00000137100.15	DCTN3	-5.22018	0.00361341	0.0200593
ENSG00000072609.17	CHFR	-5.219	0.0152014	0.0235383
ENSG00000107341.4	UBE2R2	-5.21298	0.00106844	0.0200593
ENSG00000143612.19	C1orf43	-5.21159	0.0325931	0.0496509
ENSG00000185088.13	RPS27L	-5.21067	0.0444814	0.0672284
ENSG00000109475.16	RPL34	-5.19663	0.00886526	0.0200593
ENSG00000167996.15	FTH1	-5.17604	0.00392887	0.0200593
ENSG00000071082.10	RPL31	-5.17134	0.0192645	0.0297017
ENSG00000142937.11	RPS8	-5.13561	0.0334751	0.0509531
ENSG00000227615.1	RP11-864N7.2	-5.12856	0.010317	0.0200593
ENSG00000227097.5	RPS28P7	-5.11923	0.00440196	0.0200593
ENSG00000116815.15	CD58	-5.11582	0.00169436	0.0200593
ENSG00000279483.2	RP11-84E17.1	-5.11408	0.0124462	0.0200593
ENSG00000229391.7	HLA-DRB6	-5.11149	0.0010242	0.0200593
ENSG00000198225.5	FKBP1C	-5.111	0.000190402	0.0200593
ENSG00000271383.6	NBPF19	-5.11071	0.00855996	0.0200593
ENSG00000238103.4	RPL9P7	-5.10898	0.0216709	0.0333498
ENSG00000213293.4	CTD-2666L21.3	-5.10881	0.00408173	0.0200593
ENSG00000167173.18	C15orf39	-5.10879	0.014801	0.0229296
ENSG00000232472.1	EEF1B2P3	-5.10709	0.00234185	0.0200593
ENSG00000122026.10	RPL21	-5.10689	0.00585342	0.0200593
ENSG00000215021.8	PHB2	-5.10582	0.0302465	0.0461664
ENSG00000219507.4	FTH1P8	-5.10502	0.0122296	0.0200593
ENSG00000147403.16	RPL10	-5.10448	0.0106143	0.0200593
ENSG00000055483.19	USP36	-5.08654	0.000263818	0.0200593
ENSG00000139496.15	NUP58	-5.08547	0.0172439	0.0266507
ENSG00000138767.12	CNOT6L	-5.08209	9.75558e-05	0.0200593
ENSG00000177200.16	CHD9	-5.07996	0.0276316	0.0422631
ENSG00000229124.6	VIM-AS1	-5.07915	4.66943e-05	0.0200593
ENSG00000109323.8	MANBA	-5.07859	0.0458504	0.0692058
ENSG00000103222.18	ABCC1	-5.07811	0.0104892	0.0200593
ENSG00000210196.2	MT-TP	-5.07589	0.0455301	0.0687533
ENSG00000162144.9	CYB561A3	-5.07494	0.00202568	0.0200593
ENSG00000076685.18	NT5C2	-5.07411	0.02537	0.0388794
ENSG00000213763.4	ACTBP2	-5.04629	0.000367751	0.0200593
ENSG00000142669.14	SH3BGRL3	-5.03641	0.00142169	0.0200593
ENSG00000117592.8	PRDX6	-5.03308	0.00363955	0.0200593
ENSG00000205542.10	TMSB4X	-5.01942	0.000354561	0.0200593
ENSG00000114738.10	MAPKAPK3	-5.00858	0.0112092	0.0200593
ENSG00000075624.13	ACTB	-4.98777	0.00192979	0.0200593
ENSG00000108107.14	RPL28	-4.9707	0.00319257	0.0200593
ENSG00000147162.13	OGT	-4.96998	0.0191168	0.0294782
ENSG00000159110.19	IFNAR2	-4.96526	0.00192044	0.0200593
ENSG00000122515.14	ZMIZ2	-4.96299	0.0241358	0.037044
ENSG00000084463.7	WBP11	-4.96244	0.00644924	0.0200593
ENSG00000160209.18	PDXK	-4.95803	0.0111713	0.0200593
ENSG00000100605.16	ITPK1	-4.9282	0.0158061	0.0244665
ENSG00000197548.12	ATG7	-4.9249	0.0196998	0.0303618
ENSG00000118308.15	LRMP	-4.9228	0.00762998	0.0200593
ENSG00000100632.10	ERH	-4.9221	0.004188	0.0200593
ENSG00000282978.1	RP11-144C15.2	-4.91927	0.00628149	0.0200593
ENSG00000178381.11	ZFAND2A	-4.91847	0.0498573	0.0750145
ENSG00000184009.9	ACTG1	-4.91763	0.0126306	0.0200593
ENSG00000160991.15	ORAI2	-4.91637	0.0171863	0.0265636
ENSG00000166889.13	PATL1	-4.91572	0.0190165	0.0293271
ENSG00000169020.9	ATP5I	-4.91561	0.015371	0.0237992
ENSG00000100485.11	SOS2	-4.91464	8.54883e-05	0.0200593
ENSG00000104365.13	IKBKB	-4.91448	0.00616571	0.0200593
ENSG00000232112.3	TMA7	-4.91438	4.23807e-07	0.00180418
ENSG00000243547.1	HNRNPKP4	-4.91437	0.00045546	0.0200593
ENSG00000159592.10	GPBP1L1	-4.91339	0.00455088	0.0200593
ENSG00000173334.3	TRIB1	-4.87417	0.00183395	0.0200593
ENSG00000182934.11	SRPRA	-4.86788	0.0192573	0.0296914
ENSG00000198223.16	CSF2RA	-4.86499	0.0109668	0.0200593
ENSG00000197386.10	HTT	-4.84415	0.0119471	0.0200593
ENSG00000151461.19	UPF2	-4.83438	0.0260792	0.0399355
ENSG00000134109.10	EDEM1	-4.82872	0.00282473	0.0200593
ENSG00000131446.16	MGAT1	-4.82796	0.0131928	0.020476
ENSG00000081154.11	PCNP	-4.82583	0.0120307	0.0200593
ENSG00000093167.17	LRRFIP2	-4.82524	0.010881	0.0200593
ENSG00000087088.19	BAX	-4.82187	0.0221185	0.0340213
ENSG00000119414.11	PPP6C	-4.8203	0.0203371	0.0313237
ENSG00000138326.18	RPS24	-4.80634	0.00578024	0.0200593
ENSG00000167283.7	ATP5L	-4.80119	0.0104587	0.0200593
ENSG00000100368.13	CSF2RB	-4.77475	0.00517078	0.0200593
ENSG00000131143.8	COX4I1	-4.74822	0.0459025	0.0692811
ENSG00000137841.11	PLCB2	-4.73129	0.0202059	0.0311268
ENSG00000198242.13	RPL23A	-4.72871	0.00908383	0.0200593
ENSG00000137818.11	RPLP1	-4.72823	0.0325965	0.0496549
ENSG00000164754.14	RAD21	-4.72526	0.0187923	0.0289876
ENSG00000242951.1	RP11-507E23.1	-4.72524	0.0013341	0.0200593
ENSG00000125107.17	CNOT1	-4.72483	0.019425	0.0299433
ENSG00000130522.5	JUND	-4.72077	0.00431816	0.0200593
ENSG00000198218.10	QRICH1	-4.72055	0.00335347	0.0200593
ENSG00000115935.17	WIPF1	-4.72053	0.026544	0.0406297
ENSG00000213598.4	RP11-112J1.1	-4.71963	0.0102456	0.0200593
ENSG00000136051.13	WASHC4	-4.71921	0.00568151	0.0200593
ENSG00000214027.3	ARPC3P5	-4.71754	3.43271e-05	0.017536
ENSG00000140526.17	ABHD2	-4.71302	0.0344292	0.0523691
ENSG00000181524.6	RPL24P4	-4.70897	0.00566042	0.0200593
ENSG00000144597.13	EAF1	-4.70437	0.000988083	0.0200593
ENSG00000156482.10	RPL30	-4.68712	0.00738731	0.0200593
ENSG00000225889.7	AC074289.1	-4.66694	0.000638618	0.0200593
ENSG00000100483.13	VCPKMT	-4.66305	0.00185302	0.0200593
ENSG00000230291.5	RP11-244J10.1	-4.66101	0.0107415	0.0200593
ENSG00000242299.1	RP11-234A1.1	-4.6497	0.036524	0.0554854
ENSG00000223825.5	DAZAP2P1	-4.62093	0.000302894	0.0200593
ENSG00000171634.16	BPTF	-4.61969	0.01997	0.0307709
ENSG00000186818.12	LILRB4	-4.61278	0.00134394	0.0200593
ENSG00000130340.15	SNX9	-4.61239	0.0171023	0.0264382
ENSG00000237499.6	RP11-356I2.4	-4.61173	0.000950755	0.0200593
ENSG00000168961.16	LGALS9	-4.61019	0.0337421	0.0513523
ENSG00000034510.5	TMSB10	-4.59994	0.0185083	0.0285627
ENSG00000198034.10	RPS4X	-4.59323	0.0348647	0.0530202
ENSG00000145592.13	RPL37	-4.59059	0.0129878	0.0201661
ENSG00000156052.10	GNAQ	-4.58791	0.0473176	0.0713496
ENSG00000166710.17	B2M	-4.57799	0.00134868	0.0200593
ENSG00000063177.12	RPL18	-4.56842	0.0301889	0.0460829
ENSG00000170315.13	UBB	-4.53979	0.00178364	0.0200593
ENSG00000010327.10	STAB1	-4.53631	0.00679957	0.0200593
ENSG00000104904.12	OAZ1	-4.50866	0.00217169	0.0200593
ENSG00000176170.13	SPHK1	-4.48486	0.00245804	0.0200593
ENSG00000167461.11	RAB8A	-4.4794	0.00306074	0.0200593
ENSG00000167851.13	CD300A	-4.47895	0.00251698	0.0200593
ENSG00000167207.11	NOD2	-4.47651	0.0112134	0.0200593
ENSG00000155744.9	FAM126B	-4.47618	0.00670323	0.0200593
ENSG00000217128.11	FNIP1	-4.47593	0.00515995	0.0200593
ENSG00000105701.15	FKBP8	-4.4734	0.01764	0.0272477
ENSG00000092531.9	SNAP23	-4.47332	0.024242	0.0372008
ENSG00000104320.13	NBN	-4.47283	0.00301535	0.0200593
ENSG00000122490.18	PQLC1	-4.47014	0.000338311	0.0200593
ENSG00000186395.7	KRT10	-4.4693	0.00291003	0.0200593
ENSG00000240509.1	RPL34P18	-4.46896	0.00112664	0.0200593
ENSG00000213290.4	PGK1P2	-4.46794	0.00414795	0.0200593
ENSG00000206573.8	THUMPD3-AS1	-4.46707	0.0123085	0.0200593
ENSG00000064393.15	HIPK2	-4.46687	0.00910103	0.0200593
ENSG00000254893.5	AC113404.1	-4.46656	0.0187609	0.0289413
ENSG00000180574.3	EIF2S3L	-4.46639	0.0264463	0.0404851
ENSG00000189343.7	RPS2P46	-4.46631	0.0485503	0.0731375
ENSG00000232083.3	RPL31P7	-4.46623	0.00423325	0.0200593
ENSG00000169504.14	CLIC4	-4.4662	0.00603466	0.0200593
ENSG00000165195.15	PIGA	-4.46329	0.000383598	0.0200593
ENSG00000124614.13	RPS10	-4.46185	0.0256852	0.0393473
ENSG00000223803.1	RPS20P14	-4.4539	0.0141236	0.0218955
ENSG00000181222.15	POLR2A	-4.44181	0.00760317	0.0200593
ENSG00000198502.5	HLA-DRB5	-4.44057	0.00727621	0.0200593
ENSG00000136238.17	RAC1	-4.39086	0.00637703	0.0200593
ENSG00000114391.12	RPL24	-4.36649	0.0200141	0.0308365
ENSG00000145860.11	RNF145	-4.36404	0.00923636	0.0200593
ENSG00000172809.12	RPL38	-4.36363	0.000720307	0.0200593
ENSG00000091527.15	CDV3	-4.35955	0.0419353	0.0635051
ENSG00000180867.10	PDIA3P1	-4.35914	0.0421765	0.0638583
ENSG00000130830.14	MPP1	-4.35256	0.00412343	0.0200593
ENSG00000128918.14	ALDH1A2	-4.32203	0.00081184	0.0200593
ENSG00000033327.12	GAB2	-4.31925	0.000173672	0.0200593
ENSG00000136754.16	ABI1	-4.31792	0.0152119	0.023554
ENSG00000197111.15	PCBP2	-4.31586	0.0119164	0.0200593
ENSG00000077420.15	APBB1IP	-4.31312	0.0102465	0.0200593
ENSG00000197321.14	SVIL	-4.31282	0.0013928	0.0200593
ENSG00000233328.3	PFN1P1	-4.3125	0.000106791	0.0200593
ENSG00000139644.12	TMBIM6	-4.3076	0.0126988	0.0200593
ENSG00000168028.13	RPSA	-4.28869	0.0222397	0.0341995
ENSG00000172725.13	CORO1B	-4.27695	0.00188159	0.0200593
ENSG00000270629.5	NBPF14	-4.27052	0.0340292	0.0517792
ENSG00000244313.3	RP11-425L10.1	-4.26987	0.0454659	0.0686612
ENSG00000148841.15	ITPRIP	-4.26917	0.0052216	0.0200593
ENSG00000220205.8	VAMP2	-4.2664	0.00212722	0.0200593
ENSG00000107262.18	BAG1	-4.26529	0.0103491	0.0200593
ENSG00000167261.13	DPEP2	-4.26318	0.0110029	0.0200593
ENSG00000138744.14	NAAA	-4.22889	0.0338921	0.0515768
ENSG00000244691.1	RPL10AP1	-4.22093	2.18579e-06	0.00450245
ENSG00000214182.5	PTMAP5	-4.22062	5.54728e-06	0.00681206
ENSG00000228887.3	EEF1DP1	-4.21827	0.0255201	0.039101
ENSG00000234664.1	HMGN2P5	-4.21688	0.000149012	0.0200593
ENSG00000121089.4	NACA3P	-4.21565	0.0236083	0.0362536
ENSG00000268034.1	AC005795.1	-4.21506	0.000397842	0.0200593
ENSG00000172216.5	CEBPB	-4.21433	0.00402713	0.0200593
ENSG00000253626.3	EIF5AL1	-4.21398	0.00721751	0.0200593
ENSG00000235912.1	RP1-159A19.3	-4.21367	0.000126778	0.0200593
ENSG00000065615.13	CYB5R4	-4.21366	0.0430362	0.0651368
ENSG00000237350.1	CDC42P6	-4.2133	0.000158144	0.0200593
ENSG00000136536.14	MARCH7	-4.21323	0.0328841	0.050081
ENSG00000101307.15	SIRPB1	-4.213	0.0102898	0.0200593
ENSG00000173276.13	ZBTB21	-4.21102	0.0124698	0.0200593
ENSG00000158710.14	TAGLN2	-4.20955	0.00674314	0.0200593
ENSG00000167526.13	RPL13	-4.19817	0.0477786	0.0720141
ENSG00000135218.17	CD36	-4.16852	0.0309239	0.047179
ENSG00000174718.11	KIAA1551	-4.168	0.00219477	0.0200593
ENSG00000107077.18	KDM4C	-4.16616	0.00287155	0.0200593
ENSG00000114127.10	XRN1	-4.16598	0.0287833	0.0439825
ENSG00000092841.18	MYL6	-4.16489	0.00555423	0.0200593
ENSG00000197223.11	C1D	-4.16184	0.000291566	0.0200593
ENSG00000174444.14	RPL4	-4.12709	0.00550619	0.0200593
ENSG00000157540.19	DYRK1A	-4.12506	0.0254895	0.0390569
ENSG00000127526.14	SLC35E1	-4.12398	0.00212132	0.0200593
ENSG00000172965.14	MIR4435-2HG	-4.12303	0.0358021	0.0544107
ENSG00000075292.18	ZNF638	-4.12115	0.00611824	0.0200593
ENSG00000150593.17	PDCD4	-4.12112	0.00419414	0.0200593
ENSG00000188786.9	MTF1	-4.12065	0.00742567	0.0200593
ENSG00000100731.15	PCNX1	-4.11985	0.0210105	0.0323462
ENSG00000105329.9	TGFB1	-4.11976	0.00191167	0.0200593
ENSG00000113916.17	BCL6	-4.11927	0.00047018	0.0200593
ENSG00000100266.18	PACSIN2	-4.11759	0.00637456	0.0200593
ENSG00000162961.13	DPY30	-4.11688	0.012974	0.0201455
ENSG00000248333.8	CDK11B	-4.11668	0.030053	0.0458811
ENSG00000280852.2	CTD-2319I12.10	-4.1153	0.00409739	0.0200593
ENSG00000090621.13	PABPC4	-4.11236	0.0124374	0.0200593
ENSG00000160326.13	SLC2A6	-4.07736	0.000893832	0.0200593
ENSG00000132824.13	SERINC3	-4.04768	0.017065	0.0263825
ENSG00000171310.10	CHST11	-4.04246	0.00161017	0.0200593
ENSG00000125503.12	PPP1R12C	-4.03904	0.00474037	0.0200593
ENSG00000163870.14	TPRA1	-3.95526	0.000853602	0.0200593
ENSG00000168002.11	POLR2G	-3.95454	0.0036046	0.0200593
ENSG00000103335.21	PIEZO1	-3.9521	0.00232104	0.0200593
ENSG00000008988.9	RPS20	-3.94582	0.0119259	0.0200593
ENSG00000169403.11	PTAFR	-3.91945	0.0435385	0.0658735
ENSG00000231389.7	HLA-DPA1	-3.918	0.000965663	0.0200593
ENSG00000108518.7	PFN1	-3.9129	0.00293294	0.0200593
ENSG00000124788.17	ATXN1	-3.90837	0.0299017	0.0456554
ENSG00000228847.1	ATP5G2P4	-3.87201	0.00152884	0.0200593
ENSG00000186283.13	TOR3A	-3.87155	0.00599692	0.0200593
ENSG00000132967.9	HMGB1P5	-3.87154	0.000750289	0.0200593
ENSG00000136295.14	TTYH3	-3.87086	0.0123528	0.0200593
ENSG00000254612.2	RP11-676M6.1	-3.86978	0.000222832	0.0200593
ENSG00000164031.16	DNAJB14	-3.86935	3.06934e-05	0.0170703
ENSG00000151846.8	PABPC3	-3.8679	0.00683984	0.0200593
ENSG00000131196.17	NFATC1	-3.86784	0.000355674	0.0200593
ENSG00000206341.7	HLA-H	-3.86776	4.4774e-05	0.0200593
ENSG00000187653.11	TMSB4XP8	-3.86623	0.00272134	0.0200593
ENSG00000100393.12	EP300	-3.86478	0.0400151	0.0606647
ENSG00000137767.13	SQRDL	-3.86421	0.0182074	0.0281071
ENSG00000164327.12	RICTOR	-3.86385	0.0275938	0.0422084
ENSG00000221823.10	PPP3R1	-3.86134	0.000717991	0.0200593
ENSG00000240809.1	RP11-550F7.1	-3.85999	0.0166563	0.02576
ENSG00000253352.8	TUG1	-3.84798	0.0331032	0.0504038
ENSG00000179344.16	HLA-DQB1	-3.84501	0.000622765	0.0200593
ENSG00000227039.6	ITGB2-AS1	-3.81168	0.00200564	0.0200593
ENSG00000134324.11	LPIN1	-3.8086	0.000901732	0.0200593
ENSG00000159322.17	ADPGK	-3.76455	0.00247962	0.0200593
ENSG00000120063.9	GNA13	-3.74801	0.00213524	0.0200593
ENSG00000120948.16	TARDBP	-3.74205	0.0386758	0.0586776
ENSG00000177954.11	RPS27	-3.73846	0.00581113	0.0200593
ENSG00000198938.2	MT-CO3	-3.7255	0.0393319	0.0596475
ENSG00000131469.12	RPL27	-3.72387	0.0414955	0.0628555
ENSG00000100079.6	LGALS2	-3.68009	0.000195239	0.0200593
ENSG00000111252.10	SH2B3	-3.6776	0.00377229	0.0200593
ENSG00000111640.14	GAPDH	-3.64469	0.0260023	0.0398217
ENSG00000227081.5	RP11-543P15.1	-3.63853	0.00507344	0.0200593
ENSG00000010610.9	CD4	-3.6329	0.00955086	0.0200593
ENSG00000121797.9	CCRL2	-3.62909	0.00121902	0.0200593
ENSG00000166266.13	CUL5	-3.55875	0.00829647	0.0200593
ENSG00000137145.20	DENND4C	-3.55755	0.0184289	0.0284436
ENSG00000234545.7	FAM133B	-3.55651	0.000248484	0.0200593
ENSG00000138434.16	SSFA2	-3.55223	0.0329721	0.0502067
ENSG00000169871.12	TRIM56	-3.55066	0.0157976	0.0244539
ENSG00000102158.19	MAGT1	-3.55049	0.0246077	0.0377475
ENSG00000135441.7	BLOC1S1	-3.54943	0.000545863	0.0200593
ENSG00000084090.13	STARD7	-3.52143	0.00584307	0.0200593
ENSG00000226098.4	SEC11B	-3.521	0.00015866	0.0200593
ENSG00000185641.6	CTD-2287O16.1	-3.52076	0.00278937	0.0200593
ENSG00000218426.5	RP11-475C16.1	-3.52072	0.0357112	0.0542765
ENSG00000234782.3	TPT1P9	-3.51883	0.0048102	0.0200593
ENSG00000271425.7	NBPF10	-3.51822	0.00897566	0.0200593
ENSG00000213026.4	CFL1P4	-3.5177	0.00145773	0.0200593
ENSG00000185989.10	RASA3	-3.51768	0.00976463	0.0200593
ENSG00000108424.9	KPNB1	-3.51762	0.0193072	0.029766
ENSG00000229833.9	PET100	-3.51732	0.00400558	0.0200593
ENSG00000249353.2	NPM1P27	-3.51732	0.0207943	0.0320186
ENSG00000240950.1	RP11-372E1.1	-3.51718	0.00673849	0.0200593
ENSG00000231721.6	LINC-PINT	-3.51702	0.00728044	0.0200593
ENSG00000260174.1	CTD-2022H16.3	-3.51686	0.00252444	0.0200593
ENSG00000233846.2	RP11-307L3.2	-3.51677	0.00302135	0.0200593
ENSG00000225031.1	EIF4BP7	-3.51658	0.0411916	0.0624041
ENSG00000233476.3	EEF1A1P6	-3.51656	7.38258e-05	0.0200593
ENSG00000215414.4	PSMA6P1	-3.51638	0.0263099	0.0402821
ENSG00000243859.3	RPL5P17	-3.51577	0.000672412	0.0200593
ENSG00000103249.17	CLCN7	-3.51548	0.0300706	0.0459067
ENSG00000219451.3	RPL23P8	-3.51543	0.0287118	0.0438775
ENSG00000226360.5	RPL10AP6	-3.51509	0.0126507	0.0200593
ENSG00000163635.17	ATXN7	-3.51487	0.00103473	0.0200593
ENSG00000253506.2	NACA2	-3.5147	0.0480683	0.072432
ENSG00000178464.6	RPL10P16	-3.51444	0.0201577	0.0310548
ENSG00000228205.1	RP11-778D9.4	-3.51413	0.00507401	0.0200593
ENSG00000179950.13	PUF60	-3.51409	0.00252954	0.0200593
ENSG00000146083.11	RNF44	-3.51221	0.00124464	0.0200593
ENSG00000005889.15	ZFX	-3.46544	0.00411789	0.0200593
ENSG00000222009.8	BTBD19	-3.46222	0.00247097	0.0200593
ENSG00000283041.1	RP11-371A22.1	-3.42583	0.0168914	0.0261192
ENSG00000111786.8	SRSF9	-3.39795	0.0114484	0.0200593
ENSG00000100412.15	ACO2	-3.39561	0.0131585	0.0204231
ENSG00000179632.9	MAF1	-3.39443	0.00876819	0.0200593
ENSG00000072818.11	ACAP1	-3.32857	0.0230187	0.0353677
ENSG00000198618.5	PPIAP22	-3.31685	0.0493253	0.0742595
ENSG00000198818.9	SFT2D1	-3.30955	0.0333019	0.0506968
ENSG00000105223.19	PLD3	-3.30922	0.0482522	0.0727023
ENSG00000188529.14	SRSF10	-3.30712	0.0499306	0.0751194
ENSG00000092148.12	HECTD1	-3.30528	0.0415266	0.0628982
ENSG00000105514.7	RAB3D	-3.30387	0.00695205	0.0200593
ENSG00000187778.13	MCRS1	-3.30203	0.0106831	0.0200593
ENSG00000084070.11	SMAP2	-3.30122	0.000904729	0.0200593
ENSG00000243646.9	IL10RB	-3.30002	0.00261893	0.0200593
ENSG00000176463.13	SLCO3A1	-3.29972	0.0151202	0.0234162
ENSG00000183049.12	CAMK1D	-3.29912	0.0351809	0.0534909
ENSG00000167378.8	IRGQ	-3.29843	0.0015433	0.0200593
ENSG00000277998.1	RP11-452N17.1	-3.29832	0.00536705	0.0200593
ENSG00000124795.14	DEK	-3.29651	0.0100529	0.0200593
ENSG00000177879.15	AP3S1	-3.29518	0.0125207	0.0200593
ENSG00000015285.10	WAS	-3.29445	0.000450355	0.0200593
ENSG00000115271.10	GCA	-3.29422	0.0485614	0.0731509
ENSG00000102524.11	TNFSF13B	-3.25265	0.0241471	0.0370595
ENSG00000165312.6	OTUD1	-3.25011	0.00311013	0.0200593
ENSG00000116741.7	RGS2	-3.16927	0.00493901	0.0200593
ENSG00000229117.8	RPL41	-3.10396	0.0248832	0.0381618
ENSG00000099290.15	WASHC2A	-3.07848	0.0014186	0.0200593
ENSG00000166949.15	SMAD3	-3.07819	0.00742135	0.0200593
ENSG00000101365.20	IDH3B	-3.07738	0.000993173	0.0200593
ENSG00000132669.12	RIN2	-3.0766	0.00264935	0.0200593
ENSG00000180211.5	RP1-278E11.3	-3.02367	0.0101	0.0200593
ENSG00000221983.7	UBA52	-2.98328	0.0187701	0.0289549
ENSG00000197872.11	FAM49A	-2.97265	0.0180483	0.0278669
ENSG00000242125.3	SNHG3	-2.97023	0.00156887	0.0200593
ENSG00000214021.15	TTLL3	-2.96285	0.000669936	0.0200593
ENSG00000213516.9	RBMXL1	-2.9556	0.000754117	0.0200593
ENSG00000188459.4	WASF4P	-2.95472	0.00449518	0.0200593
ENSG00000243716.10	NPIPB5	-2.95438	0.00462882	0.0200593
ENSG00000253683.1	CTB-79E8.3	-2.95379	0.00321642	0.0200593
ENSG00000017260.19	ATP2C1	-2.95168	0.011244	0.0200593
ENSG00000235552.4	RPL6P27	-2.95156	0.025255	0.0387106
ENSG00000225131.2	PSME2P2	-2.95097	0.00590636	0.0200593
ENSG00000136682.14	CBWD2	-2.95086	0.0114707	0.0200593
ENSG00000165219.21	GAPVD1	-2.95057	0.013015	0.0202054
ENSG00000196233.12	LCOR	-2.95034	0.0365534	0.0555289
ENSG00000226415.1	TPI1P1	-2.94941	0.00994003	0.0200593
ENSG00000198563.13	DDX39B	-2.94936	0.00782146	0.0200593
ENSG00000241399.6	CD302	-2.94865	0.0266637	0.0408101
ENSG00000166925.8	TSC22D4	-2.94861	0.00837807	0.0200593
ENSG00000115355.15	CCDC88A	-2.94612	0.00684216	0.0200593
ENSG00000082996.19	RNF13	-2.94503	0.0150486	0.0233092
ENSG00000250182.3	EEF1A1P13	-2.94405	0.0402447	0.0609955
ENSG00000263934.4	SNORD3A	-2.94363	0.00180285	0.0200593
ENSG00000204632.11	HLA-G	-2.94356	0.00199098	0.0200593
ENSG00000143947.13	RPS27A	-2.90451	0.0306606	0.0467806
ENSG00000142864.14	SERBP1	-2.85545	0.031344	0.0478039
ENSG00000168899.4	VAMP5	-2.85418	0.0251679	0.0385863
ENSG00000109381.19	ELF2	-2.85381	0.0206963	0.0318692
ENSG00000142512.14	SIGLEC10	-2.85161	0.00395995	0.0200593
ENSG00000224631.4	RPS27AP16	-2.85151	0.0322342	0.0491194
ENSG00000109743.10	BST1	-2.723	0.0235263	0.0361293
ENSG00000108829.9	LRRC59	-2.71834	0.00256676	0.0200593
ENSG00000213079.9	SCAF8	-2.71762	0.00346291	0.0200593
ENSG00000112679.14	DUSP22	-2.71754	0.0467636	0.0705325
ENSG00000154589.6	LY96	-2.71754	0.00292008	0.0200593
ENSG00000197217.12	ENTPD4	-2.71732	0.0373007	0.0566412
ENSG00000138668.18	HNRNPD	-2.71619	0.0421761	0.0638583
ENSG00000161921.14	CXCL16	-2.56422	0.00115362	0.0200593
ENSG00000125384.6	PTGER2	-2.56364	0.00416299	0.0200593
ENSG00000109270.12	LAMTOR3	-2.56222	0.00111482	0.0200593
ENSG00000153201.15	RANBP2	-2.56035	0.0034335	0.0200593
ENSG00000116977.18	LGALS8	-2.56016	0.00429059	0.0200593
ENSG00000170348.8	TMED10	-2.55984	0.0491955	0.0740798
ENSG00000149823.8	VPS51	-2.55822	0.0453615	0.0685133
ENSG00000163812.13	ZDHHC3	-2.55815	0.0338674	0.0515405
ENSG00000138641.15	HERC3	-2.55746	0.00804861	0.0200593
ENSG00000090686.15	USP48	-2.55725	0.0214258	0.0329773
ENSG00000123908.11	AGO2	-2.55685	0.00198334	0.0200593
ENSG00000071243.15	ING3	-2.55643	0.0168555	0.0260649
ENSG00000162783.10	IER5	-2.55635	0.00999385	0.0200593
ENSG00000146386.7	ABRACL	-2.55632	0.00757466	0.0200593
ENSG00000066777.8	ARFGEF1	-2.55618	0.0150599	0.0233256
ENSG00000144579.7	CTDSP1	-2.5559	0.0415192	0.06289
ENSG00000198055.10	GRK6	-2.55582	0.018286	0.0282271
ENSG00000108932.11	SLC16A6	-2.55442	0.0251089	0.0384987
ENSG00000182774.10	RPS17	-2.50349	0.0176974	0.0273357
ENSG00000178458.5	H3F3AP6	-2.38766	0.000130493	0.0200593
ENSG00000197744.5	PTMAP2	-2.38757	0.00201128	0.0200593
ENSG00000213860.4	RPL21P75	-2.38615	0.00577628	0.0200593
ENSG00000198744.5	MTCO3P12	-2.38438	0.0367669	0.0558452
ENSG00000226525.5	RPS7P10	-2.38429	0.00462033	0.0200593
ENSG00000238000.1	RP11-274E7.2	-2.38328	0.0251049	0.0384944
ENSG00000059804.15	SLC2A3	-2.38246	0.0128103	0.0200593
ENSG00000228502.1	EEF1A1P11	-2.38201	0.000224872	0.0200593
ENSG00000184110.14	EIF3C	-2.382	0.011226	0.0200593
ENSG00000185950.8	IRS2	-2.38142	0.0218659	0.0336426
ENSG00000250321.1	RP11-478C6.4	-2.38135	0.0494383	0.0744173
ENSG00000134265.12	NAPG	-2.38076	0.0353726	0.0537761
ENSG00000198406.7	BZW1P2	-2.38021	3.22468e-05	0.0173553
ENSG00000140264.19	SERF2	-2.38005	0.00672634	0.0200593
ENSG00000227347.1	HNRNPKP2	-2.3789	0.000688178	0.0200593
ENSG00000121741.16	ZMYM2	-2.37853	0.0336848	0.0512675
ENSG00000236698.1	EIF1AXP1	-2.37832	0.00252755	0.0200593
ENSG00000234742.1	AC144530.1	-2.37826	0.0139117	0.0215717
ENSG00000213300.5	HNRNPA3P6	-2.3775	0.00258048	0.0200593
ENSG00000105321.12	CCDC9	-2.37743	0.000902764	0.0200593
ENSG00000215006.4	CHCHD2P2	-2.37673	0.00401402	0.0200593
ENSG00000224578.4	HNRNPA1P48	-2.37668	0.0069814	0.0200593
ENSG00000254373.1	RP11-34P1.2	-2.37663	0.00925749	0.0200593
ENSG00000153234.13	NR4A2	-2.37658	0.00951462	0.0200593
ENSG00000127616.17	SMARCA4	-2.37649	0.0133485	0.0207099
ENSG00000163605.14	PPP4R2	-2.37647	0.00159947	0.0200593
ENSG00000237296.9	SMG1P1	-2.37577	0.0158681	0.0245606
ENSG00000242992.3	FTH1P4	-2.37574	0.0387842	0.0588365
ENSG00000164609.9	SLU7	-2.37573	0.0426868	0.0646141
ENSG00000233837.1	EIF3LP2	-2.3757	0.00698817	0.0200593
ENSG00000227203.3	SUB1P1	-2.3757	0.00304625	0.0200593
ENSG00000197258.5	EIF4BP6	-2.37557	0.00898958	0.0200593
ENSG00000263563.5	UBBP4	-2.37557	0.0453021	0.0684285
ENSG00000136146.14	MED4	-2.37526	0.0446608	0.0674901
ENSG00000279392.1	RP11-665C16.9	-2.37508	0.0304941	0.0465377
ENSG00000235082.2	SUMO1P3	-2.37431	0.00482765	0.0200593
ENSG00000214199.3	EEF1A1P12	-2.3741	0.00411587	0.0200593
ENSG00000178429.9	RPS3AP5	-2.37132	0.0408799	0.0619421
ENSG00000237774.3	RP11-129B9.1	-2.37132	0.0256992	0.0393679
ENSG00000249855.1	EEF1A1P19	-2.3709	0.000625769	0.0200593
ENSG00000177663.13	IL17RA	-2.36633	0.0378609	0.0574727
ENSG00000152229.18	PSTPIP2	-2.36509	0.00400639	0.0200593
ENSG00000180628.14	PCGF5	-2.36475	0.000265716	0.0200593
ENSG00000070814.17	TCOF1	-2.36368	0.00210919	0.0200593
ENSG00000138867.16	GUCD1	-2.362	0.00844889	0.0200593
ENSG00000164091.11	WDR82	-2.36191	0.0186987	0.0288509
ENSG00000104660.17	LEPROTL1	-2.36165	0.00225549	0.0200593
ENSG00000118900.14	UBN1	-2.36135	0.0213156	0.0328094
ENSG00000100216.5	TOMM22	-2.35987	0.0139631	0.0216504
ENSG00000111670.14	GNPTAB	-2.35981	0.0442153	0.0668517
ENSG00000104325.6	DECR1	-2.35967	0.0318782	0.0485966
ENSG00000169976.6	SF3B5	-2.35868	0.0194777	0.030021
ENSG00000117036.11	ETV3	-2.35809	0.00154791	0.0200593
ENSG00000132356.11	PRKAA1	-2.3578	0.000698811	0.0200593
ENSG00000232888.4	RPS11P5	-2.30334	0.0229505	0.0352697
ENSG00000142534.6	RPS11	-2.2362	0.0122694	0.0200593
ENSG00000100504.16	PYGL	-2.1138	0.0133084	0.0206488
ENSG00000119844.15	AFTPH	-2.11209	0.0450367	0.0680452
ENSG00000129534.13	MIS18BP1	-2.11154	0.0130573	0.0202696
ENSG00000065882.15	TBC1D1	-2.11137	0.0159521	0.0246895
ENSG00000090924.14	PLEKHG2	-2.10969	0.0257612	0.0394599
ENSG00000176542.9	USF3	-2.10897	0.00295028	0.0200593
ENSG00000023734.10	STRAP	-2.10894	0.0329681	0.0502018
ENSG00000096746.17	HNRNPH3	-2.10894	0.0244573	0.0375222
ENSG00000177731.15	FLII	-2.10874	0.00907993	0.0200593
ENSG00000132819.16	RBM38	-2.10865	0.000522841	0.0200593
ENSG00000239569.3	KMT2E-AS1	-2.10861	0.000757025	0.0200593
ENSG00000169139.11	UBE2V2	-2.10846	0.0416846	0.0631345
ENSG00000150779.11	TIMM8B	-2.10838	0.0437742	0.0662145
ENSG00000069849.10	ATP1B3	-2.10838	0.00636963	0.0200593
ENSG00000154359.12	LONRF1	-2.10833	0.00342961	0.0200593
ENSG00000164211.12	STARD4	-2.10828	0.000411244	0.0200593
ENSG00000086102.18	NFX1	-2.10816	0.0013971	0.0200593
ENSG00000130520.10	LSM4	-2.10765	0.0143919	0.0223034
ENSG00000172869.14	DMXL1	-2.1052	0.00701373	0.0200593
ENSG00000243680.1	RPL37P23	-1.8335	0.0456255	0.0688843
ENSG00000115267.5	IFIH1	-1.76844	0.000280469	0.0200593
ENSG00000204370.9	SDHD	-1.76585	0.0422349	0.0639437
ENSG00000165097.13	KDM1B	-1.76485	0.0365786	0.0555658
ENSG00000123609.10	NMI	-1.76485	0.0186419	0.0287661
ENSG00000109670.13	FBXW7	-1.76451	0.00335041	0.0200593
ENSG00000160796.16	NBEAL2	-1.76442	0.0357589	0.0543477
ENSG00000129355.6	CDKN2D	-1.76347	0.00650497	0.0200593
ENSG00000028310.17	BRD9	-1.7627	0.00758939	0.0200593
ENSG00000251230.5	MIR3945HG	-1.76245	0.000931209	0.0200593
ENSG00000028116.16	VRK2	-1.76181	0.0012507	0.0200593
ENSG00000170852.10	KBTBD2	-1.76143	0.0163006	0.0252173
ENSG00000110031.12	LPXN	-1.76143	0.0130783	0.0203016
ENSG00000135077.8	HAVCR2	-1.76121	0.0020032	0.0200593
ENSG00000117500.12	TMED5	-1.76093	0.0291953	0.044594
ENSG00000244482.10	LILRA6	-1.76091	0.028099	0.0429616
ENSG00000186517.13	ARHGAP30	-1.76061	0.0129966	0.0201792
ENSG00000247596.8	TWF2	-1.76039	0.0344676	0.0524264
ENSG00000117448.13	AKR1A1	-1.7601	0.0313994	0.0478838
ENSG00000102699.5	PARP4	-1.75967	0.00401762	0.0200593
ENSG00000142039.3	CCDC97	-1.7595	0.000750708	0.0200593
ENSG00000089902.9	RCOR1	-1.75937	0.0105916	0.0200593
ENSG00000005302.17	MSL3	-1.75937	0.00393538	0.0200593
ENSG00000164134.12	NAA15	-1.75921	0.0350513	0.053299
ENSG00000143815.14	LBR	-1.75907	0.0291487	0.044526
ENSG00000183617.4	MRPL54	-1.75907	0.015684	0.0242797
ENSG00000158019.20	BRE	-1.75903	0.00234244	0.0200593
ENSG00000150753.11	CCT5	-1.75874	0.0384545	0.0583474
ENSG00000115825.9	PRKD3	-1.75853	0.0135621	0.0210385
ENSG00000116786.11	PLEKHM2	-1.75823	0.0193886	0.0298886
ENSG00000145349.16	CAMK2D	-1.75723	0.0270337	0.0413704
ENSG00000083099.10	LYRM2	-1.75598	0.00904848	0.0200593
ENSG00000124357.12	NAGK	-1.19872	0.0190501	0.0293774
ENSG00000090104.11	RGS1	-1.19852	0.000436698	0.0200593
ENSG00000131876.16	SNRPA1	-1.19822	0.0215941	0.033234
ENSG00000106868.16	SUSD1	-1.19752	0.0120468	0.0200593
ENSG00000166002.6	SMCO4	-1.19752	0.00745914	0.0200593
ENSG00000100376.11	FAM118A	-1.19752	0.00156707	0.0200593
ENSG00000110315.6	RNF141	-1.19722	0.0416843	0.0631345
ENSG00000112242.14	E2F3	-1.19722	0.0181457	0.0280146
ENSG00000168394.10	TAP1	-1.1969	0.000626587	0.0200593
ENSG00000156639.11	ZFAND3	-1.1966	0.00539303	0.0200593
ENSG00000163659.12	TIPARP	-1.19638	0.0162709	0.0251737
ENSG00000182095.14	TNRC18	-1.19574	0.0450355	0.068045
ENSG00000178789.8	CD300LB	-1.19574	0.00447402	0.0200593
ENSG00000107201.9	DDX58	-1.19544	0.00959968	0.0200593
ENSG00000229132.2	EIF4A1P10	-1.19544	0.00511085	0.0200593
ENSG00000154144.12	TBRG1	-1.19528	0.00438977	0.0200593
ENSG00000183486.12	MX2	-1.19494	0.00916193	0.0200593
ENSG00000241258.6	CRCP	-1.19457	0.0480446	0.0723996
ENSG00000196843.15	ARID5A	-1.19427	0.00764506	0.0200593
ENSG00000186184.16	POLR1D	-1.19414	0.00559731	0.0200593
ENSG00000118579.12	MED28	-1.19385	0.00545352	0.0200593
ENSG00000186166.8	CCDC84	-1.19355	0.00990629	0.0200593
ENSG00000168887.10	C2orf68	-1.19282	0.0496629	0.0747307
ENSG00000136932.13	TRMO	-1.19282	0.0340771	0.0518509
ENSG00000163602.10	RYBP	-1.19228	0.00079649	0.0200593
ENSG00000132294.14	EFR3A	-1.19204	0.0356972	0.0542565
ENSG00000196405.12	EVL	-1.19198	0.0305791	0.0466608
ENSG00000187840.4	EIF4EBP1	-1.19192	0.0221935	0.0341327
ENSG00000135905.18	DOCK10	-1.19175	0.0323319	0.0492647
ENSG00000223482.7	NUTM2A-AS1	-1.19175	0.0216551	0.0333271
ENSG00000090372.14	STRN4	-1.1914	0.010521	0.0200593
ENSG00000197323.11	TRIM33	-1.1914	0.00286129	0.0200593
ENSG00000204577.11	LILRB3	-1.1911	0.0256087	0.0392329
ENSG00000259706.1	HSP90B2P	-1.1911	0.0205612	0.0316643
ENSG00000127528.5	KLF2	-1.19103	0.0147954	0.0229215
ENSG00000160908.14	ZNF394	-1.19076	0.0193202	0.0297854
ENSG00000173473.10	SMARCC1	-1.19076	0.00623029	0.0200593
ENSG00000188994.12	ZNF292	-1.19076	0.00353818	0.0200593
ENSG00000105185.11	PDCD5	-1.19073	0.0462079	0.0697257
ENSG00000164308.16	ERAP2	-1.19073	0.00343552	0.0200593
ENSG00000186908.14	ZDHHC17	-1.19065	0.0105248	0.0200593
ENSG00000179583.18	CIITA	-1.1906	0.0172922	0.0267247
ENSG00000136869.13	TLR4	-1.19046	0.00201797	0.0200593
ENSG00000186088.15	GSAP	-1.1904	0.0371305	0.0563881
ENSG00000130449.5	ZSWIM6	-1.19038	0.0243935	0.037427
ENSG00000133275.15	CSNK1G2	-1.19038	0.000647274	0.0200593
ENSG00000172530.20	BANP	-1.19027	0.0141991	0.0220104
ENSG00000068305.17	MEF2A	-1.19027	0.00294691	0.0200593
ENSG00000167553.15	TUBA1C	-1.19022	0.00918791	0.0200593
ENSG00000118263.14	KLF7	-1.19009	0.00431602	0.0200593
ENSG00000108100.17	CCNY	-1.18998	0.0456043	0.0688555
ENSG00000196502.11	SULT1A1	-1.18998	0.0289919	0.044296
ENSG00000181381.13	DDX60L	-1.18998	0.00866258	0.0200593
ENSG00000189050.15	RNFT1	-1.18998	0.00387393	0.0200593
ENSG00000102034.16	ELF4	-1.18995	0.0198723	0.0306226
ENSG00000125944.18	HNRNPR	-1.18958	0.0375413	0.0570011
ENSG00000105063.18	PPP6R1	-1.18954	0.00188308	0.0200593
ENSG00000120008.15	WDR11	-1.1895	0.00349172	0.0200593
ENSG00000134453.15	RBM17	-1.18947	0.0374942	0.056931
ENSG00000158825.5	CDA	-1.18947	0.0304674	0.0464981
ENSG00000166797.10	FAM96A	-1.18937	0.00688655	0.0200593
ENSG00000259865.1	RP11-488L18.10	-1.18929	0.00995286	0.0200593
ENSG00000089041.16	P2RX7	-1.18929	0.00260961	0.0200593
ENSG00000242247.10	ARFGAP3	-1.1892	0.0202593	0.0312076
ENSG00000223401.2	RP11-211G3.2	-1.18912	0.00120929	0.0200593
ENSG00000255198.4	SNHG9	-1.18907	0.0450218	0.0680259
ENSG00000170004.16	CHD3	-1.18907	0.0428699	0.0648881
ENSG00000004534.14	RBM6	-1.18907	0.0424677	0.0642869
ENSG00000167323.11	STIM1	-1.18907	0.00921618	0.0200593
ENSG00000104964.14	AES	-1.18907	0.00263161	0.0200593
ENSG00000147439.12	BIN3	-1.18882	0.0136527	0.0211768
ENSG00000224334.1	AP000357.4	-1.18871	0.00895844	0.0200593
ENSG00000134287.9	ARF3	-1.18871	0.00567407	0.0200593
ENSG00000257790.1	EIF4A1P4	-1.18871	0.00124378	0.0200593
ENSG00000262202.4	RP11-160E2.6	-1.18858	0.0142138	0.0220321
ENSG00000078804.12	TP53INP2	-1.18858	0.00122419	0.0200593
ENSG00000121210.15	KIAA0922	-1.18832	0.0289519	0.044237
ENSG00000223361.5	FTH1P10	-1.18828	0.0422666	0.0639901
ENSG00000235095.1	RP11-1217F2.1	-1.18828	0.0414771	0.0628292
ENSG00000176248.8	ANAPC2	-1.18828	0.0081804	0.0200593
ENSG00000160741.16	CRTC2	-1.18777	0.0204674	0.0315229
ENSG00000160058.18	BSDC1	-1.18758	0.0166712	0.0257825
ENSG00000087206.16	UIMC1	-1.18744	0.0264243	0.0404534
ENSG00000198399.14	ITSN2	-1.18687	0.0441518	0.0667588
ENSG00000133612.18	AGAP3	-1.18499	0.0291051	0.0444626
ENSG00000108523.15	RNF167	-1.18449	0.00668128	0.0200593
ENSG00000114209.14	PDCD10	-1.18365	0.0192681	0.0297065
ENSG00000106397.11	PLOD3	4.74137	0.00889277	0.0200593

## Sheet: Table 10
Table S10 The processes inhibited in mesenchymal CTCs (mCTCs) vs white blood cells (WBCs) in the validation set.
Process	Involved genes' ENSEMBL IDs	Fold enrichment	FDR
GO:0005829~cytosol	ENSG00000162704, ENSG00000122490, ENSG00000115956, ENSG00000043462, ENSG00000009307, ENSG00000111596, ENSG00000168010, ENSG00000180370, ENSG00000135441, ENSG00000169228, ENSG00000128918, ENSG00000123349, ENSG00000151923, ENSG00000101558, ENSG00000168374, ENSG00000204435, ENSG00000108061, ENSG00000090686, ENSG00000185950, ENSG00000100345, ENSG00000100225, ENSG00000162711, ENSG00000107099, ENSG0000…	1.88818	3.131e-89
R-HSA-168256~Immune System	ENSG00000077238, ENSG00000162704, ENSG00000043462, ENSG00000180370, ENSG00000134352, ENSG00000169228, ENSG00000101439, ENSG00000101558, ENSG00000204435, ENSG00000109270, ENSG00000102524, ENSG00000185950, ENSG00000100345, ENSG00000100225, ENSG00000162711, ENSG00000070831, ENSG00000067560, ENSG00000135218, ENSG00000112799, ENSG00000114738, ENSG00000170581, ENSG00000111229, ENSG00000170345, ENSG0000…	2.133	5.27339e-64
GO:0005515~protein binding	ENSG00000160888, ENSG00000077238, ENSG00000043462, ENSG00000167283, ENSG00000009307, ENSG00000135441, ENSG00000134352, ENSG00000196843, ENSG00000075292, ENSG00000169228, ENSG00000147439, ENSG00000034510, ENSG00000101439, ENSG00000151923, ENSG00000168374, ENSG00000108061, ENSG00000145495, ENSG00000090686, ENSG00000102524, ENSG00000185950, ENSG00000100345, ENSG00000160410, ENSG00000070831, ENSG0000…	1.25185	2.21742e-63
GO:0005737~cytoplasm	ENSG00000042493, ENSG00000160888, ENSG00000181222, ENSG00000162704, ENSG00000115956, ENSG00000065135, ENSG00000104824, ENSG00000009307, ENSG00000111596, ENSG00000180370, ENSG00000075292, ENSG00000128918, ENSG00000147439, ENSG00000034510, ENSG00000101439, ENSG00000123349, ENSG00000151923, ENSG00000168374, ENSG00000204435, ENSG00000108061, ENSG00000102524, ENSG00000185950, ENSG00000100345, ENSG0000…	1.69593	1.52401e-60
GO:0070062~extracellular exosome	ENSG00000127022, ENSG00000042493, ENSG00000153310, ENSG00000104388, ENSG00000092199, ENSG00000076944, ENSG00000070961, ENSG00000177885, ENSG00000162704, ENSG00000110700, ENSG00000065135, ENSG00000104824, ENSG00000134352, ENSG00000084207, ENSG00000138279, ENSG00000116489, ENSG00000101439, ENSG00000168374, ENSG00000204435, ENSG00000109270, ENSG00000121966, ENSG00000100345, ENSG00000130429, ENSG0000…	2.36047	4.5889e-60
GO:0003723~RNA binding	ENSG00000127022, ENSG00000092199, ENSG00000177885, ENSG00000181222, ENSG00000110700, ENSG00000104824, ENSG00000009307, ENSG00000138279, ENSG00000198900, ENSG00000075292, ENSG00000142541, ENSG00000082153, ENSG00000151923, ENSG00000100345, ENSG00000184863, ENSG00000106682, ENSG00000124795, ENSG00000147677, ENSG00000178982, ENSG00000179950, ENSG00000196154, ENSG00000196396, ENSG00000132507, ENSG0000…	2.68576	3.64679e-59
R-HSA-168249~Innate Immune System	ENSG00000177885, ENSG00000162704, ENSG00000133703, ENSG00000043462, ENSG00000180370, ENSG00000084207, ENSG00000116489, ENSG00000169228, ENSG00000101439, ENSG00000101558, ENSG00000204435, ENSG00000109270, ENSG00000100345, ENSG00000130429, ENSG00000162711, ENSG00000070831, ENSG00000067560, ENSG00000110934, ENSG00000135218, ENSG00000075624, ENSG00000114738, ENSG00000112799, ENSG00000111229, ENSG0000…	2.55082	6.27591e-51
R-HSA-6798695~Neutrophil degranulation	ENSG00000134516, ENSG00000153395, ENSG00000105514, ENSG00000162704, ENSG00000084207, ENSG00000151651, ENSG00000134996, ENSG00000136930, ENSG00000169228, ENSG00000254415, ENSG00000137462, ENSG00000119801, ENSG00000101439, ENSG00000143119, ENSG00000100504, ENSG00000101558, ENSG00000204435, ENSG00000109270, ENSG00000160255, ENSG00000085265, ENSG00000164733, ENSG00000067560, ENSG00000198053, ENSG0000…	3.28177	4.16676e-42
R-HSA-156827~L13a-mediated translational silencing of Ceruloplasmin expression	ENSG00000108107, ENSG00000213741, ENSG00000110700, ENSG00000177600, ENSG00000171863, ENSG00000197728, ENSG00000142541, ENSG00000163682, ENSG00000171858, ENSG00000170889, ENSG00000105193, ENSG00000109475, ENSG00000106682, ENSG00000070756, ENSG00000165502, ENSG00000147677, ENSG00000178982, ENSG00000138326, ENSG00000115268, ENSG00000151247, ENSG00000149806, ENSG00000168028, ENSG00000233927, ENSG0000…	6.48472	4.31234e-42
R-HSA-72706~GTP hydrolysis and joining of the 60S ribosomal subunit	ENSG00000108107, ENSG00000213741, ENSG00000110700, ENSG00000177600, ENSG00000171863, ENSG00000197728, ENSG00000142541, ENSG00000163682, ENSG00000171858, ENSG00000170889, ENSG00000100664, ENSG00000105193, ENSG00000109475, ENSG00000106682, ENSG00000165502, ENSG00000147677, ENSG00000178982, ENSG00000138326, ENSG00000115268, ENSG00000151247, ENSG00000149806, ENSG00000168028, ENSG00000233927, ENSG0000…	6.42733	8.60567e-42
R-HSA-72613~Eukaryotic Translation Initiation	ENSG00000108107, ENSG00000213741, ENSG00000110700, ENSG00000177600, ENSG00000171863, ENSG00000197728, ENSG00000142541, ENSG00000163682, ENSG00000171858, ENSG00000170889, ENSG00000100664, ENSG00000105193, ENSG00000109475, ENSG00000106682, ENSG00000070756, ENSG00000165502, ENSG00000147677, ENSG00000178982, ENSG00000138326, ENSG00000115268, ENSG00000151247, ENSG00000149806, ENSG00000168028, ENSG0000…	6.21822	1.135e-41
R-HSA-72737~Cap-dependent Translation Initiation	ENSG00000108107, ENSG00000213741, ENSG00000110700, ENSG00000177600, ENSG00000171863, ENSG00000197728, ENSG00000142541, ENSG00000163682, ENSG00000171858, ENSG00000170889, ENSG00000100664, ENSG00000105193, ENSG00000109475, ENSG00000106682, ENSG00000070756, ENSG00000165502, ENSG00000147677, ENSG00000178982, ENSG00000138326, ENSG00000115268, ENSG00000151247, ENSG00000149806, ENSG00000168028, ENSG0000…	6.21822	1.135e-41
R-HSA-72689~Formation of a pool of free 40S subunits	ENSG00000108107, ENSG00000213741, ENSG00000110700, ENSG00000177600, ENSG00000171863, ENSG00000197728, ENSG00000142541, ENSG00000163682, ENSG00000171858, ENSG00000170889, ENSG00000105193, ENSG00000109475, ENSG00000165502, ENSG00000147677, ENSG00000178982, ENSG00000138326, ENSG00000115268, ENSG00000149806, ENSG00000168028, ENSG00000233927, ENSG00000197958, ENSG00000137154, ENSG00000166441, ENSG0000…	6.63277	2.94247e-40
GO:0005654~nucleoplasm	ENSG00000042493, ENSG00000070961, ENSG00000160888, ENSG00000181222, ENSG00000077238, ENSG00000065135, ENSG00000104824, ENSG00000111596, ENSG00000168010, ENSG00000114861, ENSG00000196843, ENSG00000198900, ENSG00000075292, ENSG00000151923, ENSG00000204435, ENSG00000108061, ENSG00000090686, ENSG00000100225, ENSG00000124795, ENSG00000156256, ENSG00000113648, ENSG00000114738, ENSG00000115825, ENSG0000…	1.73497	3.85682e-39
R-HSA-5663205~Infectious disease	ENSG00000127022, ENSG00000177885, ENSG00000181222, ENSG00000121281, ENSG00000162704, ENSG00000110700, ENSG00000065135, ENSG00000180370, ENSG00000142541, ENSG00000089902, ENSG00000204435, ENSG00000121966, ENSG00000169100, ENSG00000100345, ENSG00000130429, ENSG00000162711, ENSG00000070831, ENSG00000075624, ENSG00000170581, ENSG00000174021, ENSG00000111229, ENSG00000115268, ENSG00000137752, ENSG0000…	2.36885	7.77809e-39
GO:0002181~cytoplasmic translation	ENSG00000108107, ENSG00000213741, ENSG00000110700, ENSG00000177600, ENSG00000171863, ENSG00000197728, ENSG00000142541, ENSG00000163682, ENSG00000171858, ENSG00000170889, ENSG00000105193, ENSG00000109475, ENSG00000138326, ENSG00000115268, ENSG00000149806, ENSG00000168028, ENSG00000233927, ENSG00000197958, ENSG00000137154, ENSG00000166441, ENSG00000221983, ENSG00000143947, ENSG00000108298, ENSG0000…	8.58137	1.07421e-38
GO:0005634~nucleus	ENSG00000185947, ENSG00000042493, ENSG00000160888, ENSG00000181222, ENSG00000162704, ENSG00000104824, ENSG00000111596, ENSG00000180370, ENSG00000114861, ENSG00000196843, ENSG00000198900, ENSG00000075292, ENSG00000123349, ENSG00000151923, ENSG00000204435, ENSG00000169100, ENSG00000108061, ENSG00000090686, ENSG00000100345, ENSG00000100225, ENSG00000162711, ENSG00000184863, ENSG00000124795, ENSG0000…	1.53103	2.04646e-38
GO:0005925~focal adhesion	ENSG00000162704, ENSG00000133703, ENSG00000110700, ENSG00000135046, ENSG00000172354, ENSG00000141298, ENSG00000142541, ENSG00000109270, ENSG00000100345, ENSG00000105193, ENSG00000166913, ENSG00000130429, ENSG00000102524, ENSG00000160255, ENSG00000070831, ENSG00000162434, ENSG00000067560, ENSG00000075624, ENSG00000111229, ENSG00000138964, ENSG00000115268, ENSG00000172757, ENSG00000137076, ENSG0000…	3.92015	5.04613e-38
R-HSA-156842~Eukaryotic Translation Elongation	ENSG00000108107, ENSG00000213741, ENSG00000110700, ENSG00000114942, ENSG00000156508, ENSG00000177600, ENSG00000171863, ENSG00000197728, ENSG00000142541, ENSG00000163682, ENSG00000171858, ENSG00000170889, ENSG00000105193, ENSG00000109475, ENSG00000165502, ENSG00000138326, ENSG00000115268, ENSG00000149806, ENSG00000168028, ENSG00000233927, ENSG00000197958, ENSG00000137154, ENSG00000166441, ENSG0000…	6.66805	2.05909e-37
GO:0022626~cytosolic ribosome	ENSG00000108107, ENSG00000022840, ENSG00000213741, ENSG00000110700, ENSG00000156508, ENSG00000120705, ENSG00000171863, ENSG00000142541, ENSG00000163682, ENSG00000171858, ENSG00000170889, ENSG00000105193, ENSG00000109475, ENSG00000138326, ENSG00000115268, ENSG00000149806, ENSG00000168028, ENSG00000197958, ENSG00000137154, ENSG00000166441, ENSG00000221983, ENSG00000143947, ENSG00000108298, ENSG0000…	8.29084	3.00194e-37
R-HSA-156902~Peptide chain elongation	ENSG00000108107, ENSG00000213741, ENSG00000110700, ENSG00000156508, ENSG00000177600, ENSG00000171863, ENSG00000197728, ENSG00000142541, ENSG00000163682, ENSG00000171858, ENSG00000170889, ENSG00000105193, ENSG00000109475, ENSG00000165502, ENSG00000138326, ENSG00000115268, ENSG00000149806, ENSG00000168028, ENSG00000233927, ENSG00000197958, ENSG00000137154, ENSG00000166441, ENSG00000221983, ENSG0000…	6.74331	1.27913e-36
R-HSA-192823~Viral mRNA Translation	ENSG00000108107, ENSG00000213741, ENSG00000110700, ENSG00000177600, ENSG00000171863, ENSG00000197728, ENSG00000142541, ENSG00000163682, ENSG00000171858, ENSG00000170889, ENSG00000105193, ENSG00000109475, ENSG00000165502, ENSG00000138326, ENSG00000115268, ENSG00000149806, ENSG00000168028, ENSG00000233927, ENSG00000197958, ENSG00000137154, ENSG00000166441, ENSG00000221983, ENSG00000143947, ENSG0000…	6.63277	2.13958e-35
R-HSA-975956~Nonsense Mediated Decay (NMD) independent of the Exon Junction Complex (EJC)	ENSG00000108107, ENSG00000213741, ENSG00000110700, ENSG00000120705, ENSG00000177600, ENSG00000171863, ENSG00000197728, ENSG00000142541, ENSG00000163682, ENSG00000171858, ENSG00000170889, ENSG00000105193, ENSG00000109475, ENSG00000070756, ENSG00000165502, ENSG00000138326, ENSG00000115268, ENSG00000149806, ENSG00000168028, ENSG00000233927, ENSG00000197958, ENSG00000137154, ENSG00000166441, ENSG0000…	6.32186	2.81452e-34
R-HSA-975957~Nonsense Mediated Decay (NMD) enhanced by the Exon Junction Complex (EJC)	ENSG00000108107, ENSG00000213741, ENSG00000110700, ENSG00000120705, ENSG00000177600, ENSG00000171863, ENSG00000113575, ENSG00000197728, ENSG00000142541, ENSG00000163682, ENSG00000171858, ENSG00000170889, ENSG00000105193, ENSG00000109475, ENSG00000272886, ENSG00000070756, ENSG00000165502, ENSG00000138326, ENSG00000115268, ENSG00000157106, ENSG00000149806, ENSG00000189266, ENSG00000168028, ENSG0000…	5.74649	2.93674e-34
R-HSA-927802~Nonsense-Mediated Decay (NMD)	ENSG00000108107, ENSG00000213741, ENSG00000110700, ENSG00000120705, ENSG00000177600, ENSG00000171863, ENSG00000113575, ENSG00000197728, ENSG00000142541, ENSG00000163682, ENSG00000171858, ENSG00000170889, ENSG00000105193, ENSG00000109475, ENSG00000272886, ENSG00000070756, ENSG00000165502, ENSG00000138326, ENSG00000115268, ENSG00000157106, ENSG00000149806, ENSG00000189266, ENSG00000168028, ENSG0000…	5.74649	2.93674e-34
R-HSA-1799339~SRP-dependent cotranslational protein targeting to membrane	ENSG00000108107, ENSG00000213741, ENSG00000110700, ENSG00000140319, ENSG00000177600, ENSG00000171863, ENSG00000197728, ENSG00000142541, ENSG00000163682, ENSG00000171858, ENSG00000170889, ENSG00000105193, ENSG00000109475, ENSG00000129128, ENSG00000165502, ENSG00000067167, ENSG00000138326, ENSG00000115268, ENSG00000149806, ENSG00000168028, ENSG00000233927, ENSG00000197958, ENSG00000137154, ENSG0000…	5.81101	3.74429e-34
R-HSA-72764~Eukaryotic Translation Termination	ENSG00000108107, ENSG00000213741, ENSG00000110700, ENSG00000120705, ENSG00000177600, ENSG00000171863, ENSG00000197728, ENSG00000142541, ENSG00000163682, ENSG00000171858, ENSG00000170889, ENSG00000105193, ENSG00000109475, ENSG00000165502, ENSG00000138326, ENSG00000115268, ENSG00000149806, ENSG00000168028, ENSG00000233927, ENSG00000197958, ENSG00000137154, ENSG00000166441, ENSG00000221983, ENSG0000…	6.35052	5.87654e-34
R-HSA-9633012~Response of EIF2AK4 (GCN2) to amino acid deficiency	ENSG00000108107, ENSG00000213741, ENSG00000110700, ENSG00000128272, ENSG00000177600, ENSG00000171863, ENSG00000197728, ENSG00000142541, ENSG00000163682, ENSG00000171858, ENSG00000170889, ENSG00000105193, ENSG00000109475, ENSG00000165502, ENSG00000138326, ENSG00000115268, ENSG00000149806, ENSG00000168028, ENSG00000233927, ENSG00000197958, ENSG00000137154, ENSG00000166441, ENSG00000221983, ENSG0000…	6.04752	2.08157e-33
R-HSA-2408557~Selenocysteine synthesis	ENSG00000108107, ENSG00000213741, ENSG00000110700, ENSG00000177600, ENSG00000171863, ENSG00000197728, ENSG00000142541, ENSG00000163682, ENSG00000171858, ENSG00000170889, ENSG00000105193, ENSG00000109475, ENSG00000165502, ENSG00000138326, ENSG00000115268, ENSG00000149806, ENSG00000168028, ENSG00000233927, ENSG00000197958, ENSG00000137154, ENSG00000166441, ENSG00000221983, ENSG00000143947, ENSG0000…	6.24468	8.11251e-33
R-HSA-1280215~Cytokine Signaling in Immune system	ENSG00000127022, ENSG00000076944, ENSG00000177885, ENSG00000077238, ENSG00000133703, ENSG00000198223, ENSG00000159377, ENSG00000135046, ENSG00000180370, ENSG00000198502, ENSG00000134352, ENSG00000157873, ENSG00000116489, ENSG00000136930, ENSG00000134070, ENSG00000165025, ENSG00000102524, ENSG00000185950, ENSG00000160255, ENSG00000167207, ENSG00000070831, ENSG00000162434, ENSG00000135218, ENSG0000…	2.41347	7.20394e-31
R-HSA-9711097~Cellular response to starvation	ENSG00000108107, ENSG00000213741, ENSG00000110700, ENSG00000128272, ENSG00000177600, ENSG00000171863, ENSG00000117410, ENSG00000197728, ENSG00000142541, ENSG00000163682, ENSG00000171858, ENSG00000188186, ENSG00000170889, ENSG00000109270, ENSG00000105193, ENSG00000109475, ENSG00000165502, ENSG00000138326, ENSG00000159720, ENSG00000115268, ENSG00000134248, ENSG00000149806, ENSG00000168028, ENSG0000…	4.68941	1.9308e-30
R-HSA-8953897~Cellular responses to stimuli	ENSG00000121281, ENSG00000110700, ENSG00000084207, ENSG00000116489, ENSG00000142541, ENSG00000188786, ENSG00000204435, ENSG00000109270, ENSG00000162711, ENSG00000196396, ENSG00000114738, ENSG00000174021, ENSG00000115268, ENSG00000170345, ENSG00000134248, ENSG00000186350, ENSG00000168028, ENSG00000139496, ENSG00000118689, ENSG00000100219, ENSG00000137076, ENSG00000163931, ENSG00000108298, ENSG0000…	2.26872	4.92397e-30
R-HSA-376176~Signaling by ROBO receptors	ENSG00000108107, ENSG00000213741, ENSG00000110700, ENSG00000159377, ENSG00000180370, ENSG00000120705, ENSG00000177600, ENSG00000171863, ENSG00000196405, ENSG00000136930, ENSG00000008018, ENSG00000099341, ENSG00000197728, ENSG00000142541, ENSG00000163682, ENSG00000171858, ENSG00000170889, ENSG00000121966, ENSG00000105193, ENSG00000109475, ENSG00000100387, ENSG00000070831, ENSG00000070756, ENSG0000…	4.10523	4.92397e-30
R-HSA-9010553~Regulation of expression of SLITs and ROBOs	ENSG00000108107, ENSG00000213741, ENSG00000110700, ENSG00000159377, ENSG00000120705, ENSG00000177600, ENSG00000171863, ENSG00000136930, ENSG00000008018, ENSG00000099341, ENSG00000197728, ENSG00000142541, ENSG00000163682, ENSG00000171858, ENSG00000170889, ENSG00000105193, ENSG00000109475, ENSG00000100387, ENSG00000070756, ENSG00000165502, ENSG00000103363, ENSG00000101182, ENSG00000138326, ENSG0000…	4.63042	4.92397e-30
hsa05171:Coronavirus disease - COVID-19	ENSG00000108107, ENSG00000131323, ENSG00000213741, ENSG00000151694, ENSG00000110700, ENSG00000177606, ENSG00000134352, ENSG00000177600, ENSG00000171863, ENSG00000197728, ENSG00000142541, ENSG00000163682, ENSG00000137462, ENSG00000171858, ENSG00000170889, ENSG00000165025, ENSG00000168610, ENSG00000105193, ENSG00000109475, ENSG00000162711, ENSG00000169429, ENSG00000162434, ENSG00000165502, ENSG0000…	3.79831	9.74411e-30
R-HSA-168255~Influenza Infection	ENSG00000108107, ENSG00000127022, ENSG00000213741, ENSG00000108424, ENSG00000181222, ENSG00000110700, ENSG00000177600, ENSG00000171863, ENSG00000197728, ENSG00000142541, ENSG00000163682, ENSG00000171858, ENSG00000170889, ENSG00000169100, ENSG00000105193, ENSG00000109475, ENSG00000165502, ENSG00000047410, ENSG00000138326, ENSG00000115268, ENSG00000149806, ENSG00000168028, ENSG00000233927, ENSG0000…	4.62604	1.32233e-29
R-HSA-168273~Influenza Viral RNA Transcription and Replication	ENSG00000108107, ENSG00000213741, ENSG00000181222, ENSG00000110700, ENSG00000177600, ENSG00000171863, ENSG00000197728, ENSG00000142541, ENSG00000163682, ENSG00000171858, ENSG00000170889, ENSG00000105193, ENSG00000109475, ENSG00000165502, ENSG00000047410, ENSG00000138326, ENSG00000115268, ENSG00000149806, ENSG00000168028, ENSG00000233927, ENSG00000197958, ENSG00000139496, ENSG00000137154, ENSG0000…	4.90142	6.22061e-29
R-HSA-9824446~Viral Infection Pathways	ENSG00000108107, ENSG00000127022, ENSG00000134516, ENSG00000177885, ENSG00000181222, ENSG00000110700, ENSG00000159377, ENSG00000180370, ENSG00000136930, ENSG00000134070, ENSG00000142541, ENSG00000137462, ENSG00000089902, ENSG00000165025, ENSG00000204435, ENSG00000169100, ENSG00000121966, ENSG00000105193, ENSG00000166913, ENSG00000162711, ENSG00000182287, ENSG00000167207, ENSG00000123066, ENSG0000…	2.31376	8.46791e-29
R-HSA-1643685~Disease	ENSG00000127022, ENSG00000177885, ENSG00000181222, ENSG00000121281, ENSG00000162704, ENSG00000110700, ENSG00000133703, ENSG00000065135, ENSG00000198223, ENSG00000180370, ENSG00000142541, ENSG00000089902, ENSG00000059377, ENSG00000204435, ENSG00000121966, ENSG00000169100, ENSG00000108061, ENSG00000100345, ENSG00000130429, ENSG00000185950, ENSG00000162711, ENSG00000070831, ENSG00000110934, ENSG0000…	1.78659	1.36862e-28
GO:1990904~ribonucleoprotein complex	ENSG00000213741, ENSG00000092199, ENSG00000147274, ENSG00000104824, ENSG00000099783, ENSG00000135486, ENSG00000171863, ENSG00000065978, ENSG00000142541, ENSG00000163682, ENSG00000171858, ENSG00000170889, ENSG00000151846, ENSG00000105193, ENSG00000070756, ENSG00000179950, ENSG00000153187, ENSG00000075624, ENSG00000096746, ENSG00000070495, ENSG00000048740, ENSG00000157540, ENSG00000170144, ENSG0000…	4.27665	1.7027e-28
R-HSA-2262752~Cellular responses to stress	ENSG00000108107, ENSG00000105993, ENSG00000110700, ENSG00000159377, ENSG00000084207, ENSG00000116489, ENSG00000198625, ENSG00000136930, ENSG00000142541, ENSG00000137100, ENSG00000204435, ENSG00000109270, ENSG00000105193, ENSG00000162711, ENSG00000233276, ENSG00000114738, ENSG00000047410, ENSG00000138326, ENSG00000170345, ENSG00000115268, ENSG00000005339, ENSG00000134248, ENSG00000168028, ENSG0000…	2.29692	2.12154e-27
R-HSA-2408522~Selenoamino acid metabolism	ENSG00000108107, ENSG00000213741, ENSG00000110700, ENSG00000177600, ENSG00000171863, ENSG00000197728, ENSG00000142541, ENSG00000163682, ENSG00000171858, ENSG00000170889, ENSG00000105193, ENSG00000109475, ENSG00000165502, ENSG00000138326, ENSG00000115268, ENSG00000149806, ENSG00000168028, ENSG00000233927, ENSG00000197958, ENSG00000137154, ENSG00000166441, ENSG00000221983, ENSG00000143947, ENSG0000…	4.93277	1.54258e-25
R-HSA-8953854~Metabolism of RNA	ENSG00000108107, ENSG00000092199, ENSG00000136819, ENSG00000181222, ENSG00000147274, ENSG00000110700, ENSG00000159377, ENSG00000104824, ENSG00000099783, ENSG00000111596, ENSG00000136930, ENSG00000142541, ENSG00000105193, ENSG00000166913, ENSG00000272886, ENSG00000179950, ENSG00000047410, ENSG00000138326, ENSG00000115268, ENSG00000116754, ENSG00000151247, ENSG00000157106, ENSG00000168028, ENSG0000…	2.33031	2.13549e-25
GO:0045296~cadherin binding	ENSG00000042493, ENSG00000074800, ENSG00000105355, ENSG00000135124, ENSG00000180370, ENSG00000115677, ENSG00000108829, ENSG00000116489, ENSG00000115310, ENSG00000197728, ENSG00000082153, ENSG00000101558, ENSG00000100345, ENSG00000100664, ENSG00000166913, ENSG00000092820, ENSG00000109475, ENSG00000100266, ENSG00000124831, ENSG00000142864, ENSG00000106682, ENSG00000179950, ENSG00000073921, ENSG0000…	3.56758	1.29357e-23
R-HSA-72662~Activation of the mRNA upon binding of the cap-binding complex and eIFs, and subsequent binding to 43S	ENSG00000149273, ENSG00000213741, ENSG00000130811, ENSG00000110700, ENSG00000104408, ENSG00000171863, ENSG00000197728, ENSG00000171858, ENSG00000170889, ENSG00000100129, ENSG00000124614, ENSG00000105193, ENSG00000140988, ENSG00000106682, ENSG00000070756, ENSG00000147677, ENSG00000178982, ENSG00000130741, ENSG00000118181, ENSG00000138326, ENSG00000008988, ENSG00000083845, ENSG00000173674, ENSG0000…	6.63277	2.64952e-23
R-HSA-72649~Translation initiation complex formation	ENSG00000149273, ENSG00000213741, ENSG00000130811, ENSG00000110700, ENSG00000104408, ENSG00000171863, ENSG00000197728, ENSG00000171858, ENSG00000170889, ENSG00000100129, ENSG00000124614, ENSG00000105193, ENSG00000140988, ENSG00000106682, ENSG00000070756, ENSG00000147677, ENSG00000178982, ENSG00000130741, ENSG00000118181, ENSG00000138326, ENSG00000008988, ENSG00000083845, ENSG00000173674, ENSG0000…	6.57656	1.66193e-22
R-HSA-72702~Ribosomal scanning and start codon recognition	ENSG00000149273, ENSG00000213741, ENSG00000130811, ENSG00000110700, ENSG00000104408, ENSG00000171863, ENSG00000197728, ENSG00000171858, ENSG00000170889, ENSG00000100129, ENSG00000124614, ENSG00000105193, ENSG00000140988, ENSG00000100664, ENSG00000106682, ENSG00000147677, ENSG00000178982, ENSG00000130741, ENSG00000118181, ENSG00000138326, ENSG00000008988, ENSG00000083845, ENSG00000173674, ENSG0000…	6.57656	1.66193e-22
GO:0016020~membrane	ENSG00000070961, ENSG00000121281, ENSG00000077238, ENSG00000122490, ENSG00000115956, ENSG00000065135, ENSG00000104824, ENSG00000170571, ENSG00000111596, ENSG00000134352, ENSG00000159658, ENSG00000168374, ENSG00000169100, ENSG00000145495, ENSG00000102524, ENSG00000100345, ENSG00000162711, ENSG00000107099, ENSG00000070831, ENSG00000147677, ENSG00000067560, ENSG00000135218, ENSG00000111348, ENSG0000…	1.43078	7.17924e-22
R-HSA-9692914~SARS-CoV-1-host interactions	ENSG00000131323, ENSG00000213741, ENSG00000108424, ENSG00000103490, ENSG00000166949, ENSG00000110700, ENSG00000135486, ENSG00000156508, ENSG00000171863, ENSG00000134070, ENSG00000197728, ENSG00000166794, ENSG00000171858, ENSG00000170889, ENSG00000105193, ENSG00000166913, ENSG00000162711, ENSG00000138326, ENSG00000115268, ENSG00000150991, ENSG00000137752, ENSG00000115267, ENSG00000149806, ENSG0000…	5.07821	9.59925e-22
R-HSA-72766~Translation	ENSG00000108107, ENSG00000213741, ENSG00000110700, ENSG00000140319, ENSG00000114942, ENSG00000156508, ENSG00000120705, ENSG00000177600, ENSG00000171863, ENSG00000197728, ENSG00000142541, ENSG00000163682, ENSG00000171858, ENSG00000170889, ENSG00000100664, ENSG00000105193, ENSG00000109475, ENSG00000129128, ENSG00000106682, ENSG00000070756, ENSG00000165502, ENSG00000147677, ENSG00000178982, ENSG0000…	3.06652	2.09578e-21
R-HSA-422475~Axon guidance	ENSG00000108107, ENSG00000177885, ENSG00000162704, ENSG00000133703, ENSG00000110700, ENSG00000159377, ENSG00000180370, ENSG00000136930, ENSG00000142541, ENSG00000204435, ENSG00000121966, ENSG00000100345, ENSG00000105193, ENSG00000130429, ENSG00000185950, ENSG00000070831, ENSG00000067560, ENSG00000075624, ENSG00000111229, ENSG00000138326, ENSG00000118680, ENSG00000115268, ENSG00000168028, ENSG0000…	2.43615	2.11983e-21
GO:0022625~cytosolic large ribosomal subunit	ENSG00000108107, ENSG00000198242, ENSG00000145592, ENSG00000177600, ENSG00000142541, ENSG00000163682, ENSG00000229117, ENSG00000174748, ENSG00000089009, ENSG00000156482, ENSG00000063177, ENSG00000109475, ENSG00000172809, ENSG00000148303, ENSG00000188846, ENSG00000165502, ENSG00000137818, ENSG00000174444, ENSG00000198755, ENSG00000071082, ENSG00000197958, ENSG00000147604, ENSG00000114391, ENSG0000…	8.04677	5.4024e-21
R-HSA-9675108~Nervous system development	ENSG00000108107, ENSG00000177885, ENSG00000162704, ENSG00000133703, ENSG00000110700, ENSG00000159377, ENSG00000180370, ENSG00000136930, ENSG00000142541, ENSG00000204435, ENSG00000121966, ENSG00000100345, ENSG00000105193, ENSG00000130429, ENSG00000185950, ENSG00000070831, ENSG00000067560, ENSG00000075624, ENSG00000111229, ENSG00000138326, ENSG00000118680, ENSG00000115268, ENSG00000168028, ENSG0000…	2.38069	5.82561e-21
R-HSA-72695~Formation of the ternary complex, and subsequently, the 43S complex	ENSG00000149273, ENSG00000213741, ENSG00000130811, ENSG00000110700, ENSG00000104408, ENSG00000171863, ENSG00000197728, ENSG00000171858, ENSG00000170889, ENSG00000100129, ENSG00000124614, ENSG00000105193, ENSG00000140988, ENSG00000147677, ENSG00000178982, ENSG00000130741, ENSG00000118181, ENSG00000138326, ENSG00000008988, ENSG00000083845, ENSG00000173674, ENSG00000115268, ENSG00000177954, ENSG0000…	6.69654	1.77821e-20
R-HSA-1280218~Adaptive Immune System	ENSG00000127022, ENSG00000177885, ENSG00000133703, ENSG00000043462, ENSG00000159377, ENSG00000076662, ENSG00000180370, ENSG00000198502, ENSG00000157873, ENSG00000116489, ENSG00000136930, ENSG00000137462, ENSG00000167323, ENSG00000165025, ENSG00000137100, ENSG00000153827, ENSG00000166913, ENSG00000160255, ENSG00000100225, ENSG00000182287, ENSG00000109670, ENSG00000070831, ENSG00000186407, ENSG0000…	2.13479	2.11444e-20
R-HSA-9678108~SARS-CoV-1 Infection	ENSG00000127022, ENSG00000131323, ENSG00000213741, ENSG00000108424, ENSG00000131446, ENSG00000103490, ENSG00000166949, ENSG00000110700, ENSG00000135486, ENSG00000156508, ENSG00000171863, ENSG00000134070, ENSG00000197728, ENSG00000166794, ENSG00000171858, ENSG00000170889, ENSG00000105193, ENSG00000166913, ENSG00000162711, ENSG00000130724, ENSG00000138326, ENSG00000115268, ENSG00000150991, ENSG0000…	4.06374	5.19322e-20
GO:0022627~cytosolic small ribosomal subunit	ENSG00000149273, ENSG00000213741, ENSG00000215301, ENSG00000110700, ENSG00000171863, ENSG00000197728, ENSG00000171858, ENSG00000170889, ENSG00000124614, ENSG00000105193, ENSG00000140988, ENSG00000118181, ENSG00000138326, ENSG00000008988, ENSG00000083845, ENSG00000115268, ENSG00000177954, ENSG00000168028, ENSG00000149806, ENSG00000233927, ENSG00000145425, ENSG00000137154, ENSG00000221983, ENSG0000…	9.20322	6.24158e-20
R-HSA-449147~Signaling by Interleukins	ENSG00000127022, ENSG00000076944, ENSG00000177885, ENSG00000077238, ENSG00000198223, ENSG00000159377, ENSG00000135046, ENSG00000180370, ENSG00000134352, ENSG00000116489, ENSG00000136930, ENSG00000134070, ENSG00000165025, ENSG00000185950, ENSG00000160255, ENSG00000167207, ENSG00000070831, ENSG00000162434, ENSG00000135218, ENSG00000175354, ENSG00000114738, ENSG00000170581, ENSG00000243646, ENSG0000…	2.50347	7.46598e-20
GO:0006412~translation	ENSG00000108107, ENSG00000213741, ENSG00000110700, ENSG00000156508, ENSG00000177600, ENSG00000171863, ENSG00000197728, ENSG00000142541, ENSG00000163682, ENSG00000171858, ENSG00000170889, ENSG00000105193, ENSG00000109475, ENSG00000165502, ENSG00000138326, ENSG00000115268, ENSG00000123908, ENSG00000149806, ENSG00000168028, ENSG00000233927, ENSG00000197958, ENSG00000137154, ENSG00000166441, ENSG0000…	4.03267	1.56157e-19
R-HSA-9679506~SARS-CoV Infections	ENSG00000127022, ENSG00000177885, ENSG00000110700, ENSG00000134070, ENSG00000137462, ENSG00000089902, ENSG00000165025, ENSG00000105193, ENSG00000166913, ENSG00000162711, ENSG00000167207, ENSG00000162434, ENSG00000047410, ENSG00000130724, ENSG00000170581, ENSG00000138326, ENSG00000115268, ENSG00000005339, ENSG00000159128, ENSG00000137752, ENSG00000115267, ENSG00000168028, ENSG00000139496, ENSG0000…	2.5714	3.65822e-19
GO:0003735~structural constituent of ribosome	ENSG00000108107, ENSG00000213741, ENSG00000110700, ENSG00000177600, ENSG00000171863, ENSG00000197728, ENSG00000142541, ENSG00000163682, ENSG00000171858, ENSG00000170889, ENSG00000105193, ENSG00000109475, ENSG00000165502, ENSG00000138326, ENSG00000115268, ENSG00000149806, ENSG00000168028, ENSG00000233927, ENSG00000197958, ENSG00000137154, ENSG00000166441, ENSG00000221983, ENSG00000143947, ENSG0000…	4.15326	3.91541e-19
GO:0031625~ubiquitin protein ligase binding	ENSG00000131323, ENSG00000156587, ENSG00000181222, ENSG00000166949, ENSG00000108946, ENSG00000177606, ENSG00000162191, ENSG00000157873, ENSG00000151893, ENSG00000119048, ENSG00000115310, ENSG00000139644, ENSG00000116044, ENSG00000055130, ENSG00000121966, ENSG00000100225, ENSG00000142867, ENSG00000100387, ENSG00000109670, ENSG00000015475, ENSG00000034713, ENSG00000162434, ENSG00000074319, ENSG0000…	3.30569	5.61967e-19
R-HSA-6791226~Major pathway of rRNA processing in the nucleolus and cytosol	ENSG00000108107, ENSG00000213741, ENSG00000110700, ENSG00000177600, ENSG00000171863, ENSG00000197728, ENSG00000142541, ENSG00000163682, ENSG00000171858, ENSG00000170889, ENSG00000105193, ENSG00000109475, ENSG00000165502, ENSG00000138326, ENSG00000115268, ENSG00000149806, ENSG00000168028, ENSG00000233927, ENSG00000197958, ENSG00000137154, ENSG00000166441, ENSG00000221983, ENSG00000143947, ENSG0000…	3.44187	8.17274e-18
GO:0005840~ribosome	ENSG00000108107, ENSG00000213741, ENSG00000110700, ENSG00000156508, ENSG00000171863, ENSG00000197728, ENSG00000142541, ENSG00000163682, ENSG00000170889, ENSG00000105193, ENSG00000115268, ENSG00000149806, ENSG00000233927, ENSG00000137154, ENSG00000166441, ENSG00000221983, ENSG00000168066, ENSG00000143947, ENSG00000162244, ENSG00000167658, ENSG00000204628, ENSG00000164587, ENSG00000122026, ENSG0000…	4.36895	1.409e-17
R-HSA-8868773~rRNA processing in the nucleus and cytosol	ENSG00000108107, ENSG00000213741, ENSG00000110700, ENSG00000177600, ENSG00000171863, ENSG00000197728, ENSG00000142541, ENSG00000163682, ENSG00000171858, ENSG00000170889, ENSG00000105193, ENSG00000109475, ENSG00000165502, ENSG00000138326, ENSG00000115268, ENSG00000149806, ENSG00000168028, ENSG00000233927, ENSG00000197958, ENSG00000137154, ENSG00000166441, ENSG00000221983, ENSG00000143947, ENSG0000…	3.31638	3.54422e-17
GO:0034774~secretory granule lumen	ENSG00000160209, ENSG00000021355, ENSG00000158825, ENSG00000215301, ENSG00000130755, ENSG00000162704, ENSG00000103490, ENSG00000140319, ENSG00000103811, ENSG00000136279, ENSG00000156508, ENSG00000084207, ENSG00000134996, ENSG00000136930, ENSG00000008018, ENSG00000163220, ENSG00000196419, ENSG00000163221, ENSG00000100504, ENSG00000204435, ENSG00000123329, ENSG00000085265, ENSG00000180448, ENSG0000…	5.05575	7.11281e-17
R-HSA-9735869~SARS-CoV-1 modulates host translation machinery	ENSG00000149273, ENSG00000213741, ENSG00000110700, ENSG00000135486, ENSG00000156508, ENSG00000171863, ENSG00000197728, ENSG00000171858, ENSG00000170889, ENSG00000124614, ENSG00000105193, ENSG00000140988, ENSG00000118181, ENSG00000138326, ENSG00000008988, ENSG00000083845, ENSG00000115268, ENSG00000177954, ENSG00000168028, ENSG00000149806, ENSG00000233927, ENSG00000145425, ENSG00000137154, ENSG0000…	7.26019	7.21881e-17
GO:0003729~mRNA binding	ENSG00000147274, ENSG00000110700, ENSG00000104824, ENSG00000009307, ENSG00000099783, ENSG00000115677, ENSG00000115875, ENSG00000065978, ENSG00000075292, ENSG00000197728, ENSG00000142541, ENSG00000112081, ENSG00000272886, ENSG00000070756, ENSG00000003756, ENSG00000047410, ENSG00000111786, ENSG00000177733, ENSG00000163694, ENSG00000029363, ENSG00000168066, ENSG00000165119, ENSG00000132819, ENSG0000…	3.35349	2.93888e-16
R-HSA-72312~rRNA processing	ENSG00000108107, ENSG00000213741, ENSG00000110700, ENSG00000177600, ENSG00000171863, ENSG00000197728, ENSG00000142541, ENSG00000163682, ENSG00000171858, ENSG00000170889, ENSG00000105193, ENSG00000109475, ENSG00000165502, ENSG00000138326, ENSG00000115268, ENSG00000149806, ENSG00000168028, ENSG00000233927, ENSG00000197958, ENSG00000137154, ENSG00000166441, ENSG00000221983, ENSG00000143947, ENSG0000…	3.15461	5.76361e-16
GO:1904813~ficolin-1-rich granule lumen	ENSG00000158825, ENSG00000104763, ENSG00000215301, ENSG00000108424, ENSG00000130755, ENSG00000162704, ENSG00000140319, ENSG00000103811, ENSG00000136279, ENSG00000156508, ENSG00000084207, ENSG00000134996, ENSG00000136930, ENSG00000008018, ENSG00000196419, ENSG00000163563, ENSG00000119801, ENSG00000101439, ENSG00000100504, ENSG00000204435, ENSG00000085265, ENSG00000138071, ENSG00000109971, ENSG0000…	4.69174	1.42776e-15
GO:0006915~apoptotic process	ENSG00000180370, ENSG00000204397, ENSG00000115310, ENSG00000139644, ENSG00000137462, ENSG00000145779, ENSG00000151923, ENSG00000169100, ENSG00000121966, ENSG00000160255, ENSG00000162711, ENSG00000179950, ENSG00000169230, ENSG00000171310, ENSG00000196954, ENSG00000137752, ENSG00000163131, ENSG00000170458, ENSG00000100219, ENSG00000137193, ENSG00000173846, ENSG00000141682, ENSG00000125538, ENSG0000…	2.41723	2.82246e-15
hsa03010:Ribosome	ENSG00000108107, ENSG00000213741, ENSG00000110700, ENSG00000177600, ENSG00000171863, ENSG00000197728, ENSG00000142541, ENSG00000163682, ENSG00000171858, ENSG00000170889, ENSG00000105193, ENSG00000109475, ENSG00000165502, ENSG00000138326, ENSG00000115268, ENSG00000149806, ENSG00000168028, ENSG00000233927, ENSG00000197958, ENSG00000137154, ENSG00000166441, ENSG00000221983, ENSG00000143947, ENSG0000…	3.33432	3.01152e-15
R-HSA-1236975~Antigen processing-Cross presentation	ENSG00000104365, ENSG00000092531, ENSG00000168394, ENSG00000159377, ENSG00000116701, ENSG00000058262, ENSG00000204592, ENSG00000136930, ENSG00000099341, ENSG00000154589, ENSG00000008018, ENSG00000163220, ENSG00000137462, ENSG00000165168, ENSG00000234745, ENSG00000204632, ENSG00000277791, ENSG00000100365, ENSG00000166710, ENSG00000136869, ENSG00000135218, ENSG00000101182, ENSG00000158517, ENSG0000…	4.32572	1.50783e-14
R-HSA-9705683~SARS-CoV-2-host interactions	ENSG00000131323, ENSG00000213741, ENSG00000110700, ENSG00000111679, ENSG00000171863, ENSG00000204592, ENSG00000134070, ENSG00000197728, ENSG00000137462, ENSG00000171858, ENSG00000170889, ENSG00000100028, ENSG00000204632, ENSG00000105193, ENSG00000166913, ENSG00000162711, ENSG00000167207, ENSG00000166710, ENSG00000162434, ENSG00000047410, ENSG00000170581, ENSG00000138326, ENSG00000115268, ENSG0000…	3.03866	2.97173e-14
GO:0015935~small ribosomal subunit	ENSG00000149273, ENSG00000213741, ENSG00000118181, ENSG00000138326, ENSG00000008988, ENSG00000083845, ENSG00000115268, ENSG00000168028, ENSG00000149806, ENSG00000233927, ENSG00000197728, ENSG00000171858, ENSG00000170889, ENSG00000137154, ENSG00000143947, ENSG00000105193, ENSG00000140988, ENSG00000164587, ENSG00000204628	10.2041	1.06048e-13
GO:0005765~lysosomal membrane	ENSG00000129003, ENSG00000104388, ENSG00000135404, ENSG00000179344, ENSG00000135926, ENSG00000116209, ENSG00000065135, ENSG00000135124, ENSG00000196126, ENSG00000135441, ENSG00000198502, ENSG00000172354, ENSG00000117410, ENSG00000117298, ENSG00000188186, ENSG00000082996, ENSG00000008294, ENSG00000109270, ENSG00000182287, ENSG00000103257, ENSG00000166710, ENSG00000162511, ENSG00000068697, ENSG0000…	2.68127	1.74038e-13
GO:0032991~protein-containing complex	ENSG00000092199, ENSG00000147274, ENSG00000204397, ENSG00000138433, ENSG00000165025, ENSG00000121966, ENSG00000100345, ENSG00000100225, ENSG00000109670, ENSG00000163527, ENSG00000167207, ENSG00000070831, ENSG00000108465, ENSG00000075624, ENSG00000196396, ENSG00000169230, ENSG00000028116, ENSG00000134248, ENSG00000196954, ENSG00000137752, ENSG00000118689, ENSG00000102879, ENSG00000121691, ENSG0000…	2.19946	3.77391e-13
GO:0005681~spliceosomal complex	ENSG00000133226, ENSG00000092199, ENSG00000136819, ENSG00000198563, ENSG00000147274, ENSG00000099622, ENSG00000095787, ENSG00000135486, ENSG00000099783, ENSG00000265241, ENSG00000131981, ENSG00000144028, ENSG00000115053, ENSG00000100603, ENSG00000100028, ENSG00000125743, ENSG00000273559, ENSG00000087365, ENSG00000161547, ENSG00000128534, ENSG00000109971, ENSG00000130520, ENSG00000136527, ENSG0000…	4.11873	4.6746e-13
GO:0030670~phagocytic vesicle membrane	ENSG00000092531, ENSG00000179344, ENSG00000168394, ENSG00000018280, ENSG00000136238, ENSG00000204592, ENSG00000117410, ENSG00000197629, ENSG00000137462, ENSG00000165168, ENSG00000167461, ENSG00000234745, ENSG00000204632, ENSG00000166710, ENSG00000110719, ENSG00000079805, ENSG00000128340, ENSG00000075785, ENSG00000168461, ENSG00000159720, ENSG00000179218, ENSG00000118640, ENSG00000204525, ENSG0000…	5.19573	4.6746e-13
R-HSA-9754678~SARS-CoV-2 modulates host translation machinery	ENSG00000149273, ENSG00000213741, ENSG00000110700, ENSG00000171863, ENSG00000197728, ENSG00000171858, ENSG00000170889, ENSG00000124614, ENSG00000100028, ENSG00000105193, ENSG00000125743, ENSG00000140988, ENSG00000118181, ENSG00000138326, ENSG00000008988, ENSG00000083845, ENSG00000115268, ENSG00000177954, ENSG00000168028, ENSG00000149806, ENSG00000233927, ENSG00000145425, ENSG00000125835, ENSG0000…	5.46228	5.03763e-13
R-HSA-913531~Interferon Signaling	ENSG00000156587, ENSG00000108424, ENSG00000179583, ENSG00000179344, ENSG00000111679, ENSG00000196126, ENSG00000027697, ENSG00000198502, ENSG00000113575, ENSG00000065978, ENSG00000204592, ENSG00000168610, ENSG00000204632, ENSG00000166710, ENSG00000162434, ENSG00000196396, ENSG00000175354, ENSG00000047410, ENSG00000170581, ENSG00000204264, ENSG00000170142, ENSG00000159128, ENSG00000150991, ENSG0000…	2.62598	7.87336e-13
hsa05131:Shigellosis	ENSG00000108669, ENSG00000103490, ENSG00000162704, ENSG00000177606, ENSG00000055130, ENSG00000163041, ENSG00000130429, ENSG00000087088, ENSG00000162711, ENSG00000142867, ENSG00000100387, ENSG00000138071, ENSG00000070831, ENSG00000169429, ENSG00000067560, ENSG00000136869, ENSG00000075624, ENSG00000111229, ENSG00000118680, ENSG00000150991, ENSG00000196954, ENSG00000137752, ENSG00000188375, ENSG0000…	2.68283	1.14428e-12
R-HSA-1236974~ER-Phagosome pathway	ENSG00000104365, ENSG00000092531, ENSG00000168394, ENSG00000159377, ENSG00000058262, ENSG00000204592, ENSG00000136930, ENSG00000099341, ENSG00000154589, ENSG00000008018, ENSG00000163220, ENSG00000137462, ENSG00000234745, ENSG00000204632, ENSG00000277791, ENSG00000166710, ENSG00000136869, ENSG00000135218, ENSG00000101182, ENSG00000041357, ENSG00000179218, ENSG00000150991, ENSG00000118640, ENSG0000…	4.39313	1.59702e-12
GO:0006954~inflammatory response	ENSG00000103490, ENSG00000276085, ENSG00000135046, ENSG00000204472, ENSG00000151651, ENSG00000077150, ENSG00000134070, ENSG00000116044, ENSG00000137462, ENSG00000168610, ENSG00000086598, ENSG00000127507, ENSG00000034152, ENSG00000121966, ENSG00000123146, ENSG00000160255, ENSG00000162711, ENSG00000167604, ENSG00000169429, ENSG00000127666, ENSG00000136869, ENSG00000112799, ENSG00000243646, ENSG0000…	2.58786	3.46617e-12
R-HSA-5663202~Diseases of signal transduction by growth factor receptors and second messengers	ENSG00000177885, ENSG00000181222, ENSG00000133703, ENSG00000159377, ENSG00000173327, ENSG00000136930, ENSG00000108061, ENSG00000100345, ENSG00000166913, ENSG00000185950, ENSG00000124831, ENSG00000109670, ENSG00000139083, ENSG00000110934, ENSG00000075624, ENSG00000047410, ENSG00000005339, ENSG00000123908, ENSG00000118689, ENSG00000116473, ENSG00000137193, ENSG00000221983, ENSG00000137076, ENSG0000…	2.1619	3.79534e-12
R-HSA-72163~mRNA Splicing - Major Pathway	ENSG00000133226, ENSG00000092199, ENSG00000136819, ENSG00000147274, ENSG00000181222, ENSG00000124193, ENSG00000104824, ENSG00000099783, ENSG00000135486, ENSG00000115875, ENSG00000065978, ENSG00000100028, ENSG00000112081, ENSG00000122692, ENSG00000087365, ENSG00000161547, ENSG00000130520, ENSG00000179950, ENSG00000153187, ENSG00000003756, ENSG00000198258, ENSG00000131051, ENSG00000111786, ENSG0000…	2.83575	4.24368e-12
GO:0019899~enzyme binding	ENSG00000131323, ENSG00000073756, ENSG00000108424, ENSG00000103490, ENSG00000107738, ENSG00000177606, ENSG00000171862, ENSG00000198625, ENSG00000139644, ENSG00000089902, ENSG00000144848, ENSG00000100028, ENSG00000145495, ENSG00000166913, ENSG00000167207, ENSG00000130522, ENSG00000133639, ENSG00000113648, ENSG00000147065, ENSG00000196396, ENSG00000108219, ENSG00000151247, ENSG00000135334, ENSG0000…	2.60967	5.84333e-12
hsa04380:Osteoclast differentiation	ENSG00000104365, ENSG00000186818, ENSG00000239998, ENSG00000177885, ENSG00000138814, ENSG00000043462, ENSG00000115415, ENSG00000177606, ENSG00000171223, ENSG00000116701, ENSG00000027697, ENSG00000131042, ENSG00000136238, ENSG00000077150, ENSG00000244482, ENSG00000165025, ENSG00000204577, ENSG00000159110, ENSG00000100365, ENSG00000187116, ENSG00000033327, ENSG00000162434, ENSG00000125740, ENSG0000…	3.26279	6.10161e-12
GO:0000398~mRNA splicing, via spliceosome	ENSG00000133226, ENSG00000092199, ENSG00000136819, ENSG00000147274, ENSG00000124193, ENSG00000099783, ENSG00000135486, ENSG00000115875, ENSG00000100028, ENSG00000112081, ENSG00000186166, ENSG00000122692, ENSG00000087365, ENSG00000161547, ENSG00000070756, ENSG00000130520, ENSG00000153187, ENSG00000003756, ENSG00000096746, ENSG00000198258, ENSG00000170144, ENSG00000116350, ENSG00000224578, ENSG0000…	3.48182	6.37802e-12
R-HSA-9694516~SARS-CoV-2 Infection	ENSG00000127022, ENSG00000131323, ENSG00000213741, ENSG00000131446, ENSG00000110700, ENSG00000111679, ENSG00000171863, ENSG00000204592, ENSG00000134070, ENSG00000197728, ENSG00000137462, ENSG00000171858, ENSG00000170889, ENSG00000100028, ENSG00000204632, ENSG00000105193, ENSG00000166913, ENSG00000162711, ENSG00000167207, ENSG00000166710, ENSG00000162434, ENSG00000047410, ENSG00000130724, ENSG0000…	2.46233	6.76098e-12
hsa05167:Kaposi sarcoma-associated herpesvirus infection	ENSG00000131323, ENSG00000073756, ENSG00000133703, ENSG00000177606, ENSG00000198668, ENSG00000027697, ENSG00000172354, ENSG00000134352, ENSG00000112242, ENSG00000204592, ENSG00000165025, ENSG00000168610, ENSG00000144848, ENSG00000204632, ENSG00000087088, ENSG00000015475, ENSG00000169429, ENSG00000127666, ENSG00000162434, ENSG00000174021, ENSG00000170581, ENSG00000170345, ENSG00000005339, ENSG0000…	2.82685	1.70614e-11
hsa05132:Salmonella infection	ENSG00000108669, ENSG00000103490, ENSG00000162704, ENSG00000177606, ENSG00000137462, ENSG00000137100, ENSG00000034152, ENSG00000130429, ENSG00000087088, ENSG00000162711, ENSG00000138071, ENSG00000070831, ENSG00000169429, ENSG00000067560, ENSG00000136869, ENSG00000075624, ENSG00000196230, ENSG00000111229, ENSG00000075785, ENSG00000118680, ENSG00000170345, ENSG00000196954, ENSG00000137752, ENSG0000…	2.55596	1.85099e-11
hsa05163:Human cytomegalovirus infection	ENSG00000073756, ENSG00000177885, ENSG00000121281, ENSG00000133703, ENSG00000128272, ENSG00000065135, ENSG00000276085, ENSG00000198668, ENSG00000172354, ENSG00000112242, ENSG00000204592, ENSG00000170776, ENSG00000168610, ENSG00000121966, ENSG00000204632, ENSG00000087088, ENSG00000015475, ENSG00000166710, ENSG00000169429, ENSG00000162434, ENSG00000067560, ENSG00000174021, ENSG00000243646, ENSG0000…	2.66666	1.85099e-11
hsa05417:Lipid and atherosclerosis	ENSG00000131323, ENSG00000103490, ENSG00000133703, ENSG00000128272, ENSG00000276085, ENSG00000177606, ENSG00000198668, ENSG00000116044, ENSG00000137462, ENSG00000168610, ENSG00000034152, ENSG00000087088, ENSG00000162711, ENSG00000015475, ENSG00000070831, ENSG00000169429, ENSG00000127666, ENSG00000165029, ENSG00000067560, ENSG00000136869, ENSG00000135218, ENSG00000158517, ENSG00000170345, ENSG0000…	2.70011	1.85099e-11
hsa05152:Tuberculosis	ENSG00000179583, ENSG00000179344, ENSG00000198668, ENSG00000196126, ENSG00000027697, ENSG00000198502, ENSG00000130592, ENSG00000117410, ENSG00000134070, ENSG00000137462, ENSG00000165025, ENSG00000087088, ENSG00000160255, ENSG00000142867, ENSG00000015475, ENSG00000167207, ENSG00000162434, ENSG00000067560, ENSG00000136869, ENSG00000243646, ENSG00000075785, ENSG00000159720, ENSG00000172243, ENSG0000…	2.88407	1.85099e-11
GO:0042802~identical protein binding	ENSG00000111913, ENSG00000092199, ENSG00000177885, ENSG00000133703, ENSG00000180370, ENSG00000134352, ENSG00000196843, ENSG00000114861, ENSG00000101439, ENSG00000204435, ENSG00000100345, ENSG00000160410, ENSG00000162711, ENSG00000070831, ENSG00000179950, ENSG00000075624, ENSG00000196154, ENSG00000170581, ENSG00000186908, ENSG00000197249, ENSG00000170345, ENSG00000137752, ENSG00000007237, ENSG0000…	1.62578	1.89355e-11
R-HSA-72172~mRNA Splicing	ENSG00000133226, ENSG00000092199, ENSG00000136819, ENSG00000147274, ENSG00000181222, ENSG00000124193, ENSG00000104824, ENSG00000099783, ENSG00000135486, ENSG00000115875, ENSG00000065978, ENSG00000100028, ENSG00000112081, ENSG00000122692, ENSG00000087365, ENSG00000161547, ENSG00000130520, ENSG00000179950, ENSG00000153187, ENSG00000003756, ENSG00000198258, ENSG00000131051, ENSG00000111786, ENSG0000…	2.73023	2.39812e-11
GO:0006397~mRNA processing	ENSG00000133226, ENSG00000147274, ENSG00000104824, ENSG00000115875, ENSG00000138433, ENSG00000065978, ENSG00000116560, ENSG00000112081, ENSG00000087365, ENSG00000161547, ENSG00000070756, ENSG00000179950, ENSG00000163605, ENSG00000070495, ENSG00000147140, ENSG00000048740, ENSG00000138767, ENSG00000139218, ENSG00000131051, ENSG00000116679, ENSG00000111786, ENSG00000116754, ENSG00000177733, ENSG0000…	3.05553	2.92129e-11
GO:0008380~RNA splicing	ENSG00000133226, ENSG00000092199, ENSG00000147274, ENSG00000115875, ENSG00000138433, ENSG00000065978, ENSG00000075292, ENSG00000116560, ENSG00000100028, ENSG00000112081, ENSG00000122692, ENSG00000087365, ENSG00000161547, ENSG00000130520, ENSG00000179950, ENSG00000163605, ENSG00000096746, ENSG00000070495, ENSG00000147140, ENSG00000139218, ENSG00000131051, ENSG00000116679, ENSG00000116754, ENSG0000…	3.32896	3.07211e-11
hsa05130:Pathogenic Escherichia coli infection	ENSG00000108669, ENSG00000103490, ENSG00000162704, ENSG00000111679, ENSG00000180370, ENSG00000177606, ENSG00000139644, ENSG00000100345, ENSG00000130429, ENSG00000092820, ENSG00000087088, ENSG00000162711, ENSG00000138071, ENSG00000070831, ENSG00000142347, ENSG00000169429, ENSG00000067560, ENSG00000136869, ENSG00000075624, ENSG00000196230, ENSG00000111229, ENSG00000170345, ENSG00000196954, ENSG0000…	2.72937	4.18823e-11
R-HSA-9674555~Signaling by CSF3 (G-CSF)	ENSG00000103363, ENSG00000072401, ENSG00000177885, ENSG00000133703, ENSG00000115415, ENSG00000150991, ENSG00000119535, ENSG00000166266, ENSG00000170315, ENSG00000165025, ENSG00000168610, ENSG00000221983, ENSG00000143947, ENSG00000101336, ENSG00000131508, ENSG00000109332, ENSG00000254087, ENSG00000184557, ENSG00000033327, ENSG00000162434	6.63277	4.32648e-11
hsa05135:Yersinia infection	ENSG00000104365, ENSG00000162704, ENSG00000103490, ENSG00000115935, ENSG00000043462, ENSG00000177606, ENSG00000241553, ENSG00000177105, ENSG00000136238, ENSG00000115232, ENSG00000034152, ENSG00000120899, ENSG00000130429, ENSG00000115091, ENSG00000162711, ENSG00000138071, ENSG00000070831, ENSG00000082074, ENSG00000169429, ENSG00000163466, ENSG00000184009, ENSG00000127666, ENSG00000067560, ENSG0000…	3.16969	4.51085e-11
GO:0030667~secretory granule membrane	ENSG00000026508, ENSG00000131504, ENSG00000081237, ENSG00000177105, ENSG00000136238, ENSG00000131981, ENSG00000169228, ENSG00000137462, ENSG00000204577, ENSG00000234745, ENSG00000188404, ENSG00000123146, ENSG00000067560, ENSG00000196352, ENSG00000171051, ENSG00000220205, ENSG00000116815, ENSG00000075785, ENSG00000168461, ENSG00000261371, ENSG00000197405, ENSG00000118640, ENSG00000204525, ENSG0000…	4.42408	6.39602e-11
GO:0019904~protein domain specific binding	ENSG00000042493, ENSG00000108424, ENSG00000177885, ENSG00000147274, ENSG00000108946, ENSG00000099783, ENSG00000135486, ENSG00000115875, ENSG00000198900, ENSG00000157557, ENSG00000116044, ENSG00000101558, ENSG00000204435, ENSG00000100345, ENSG00000185950, ENSG00000166913, ENSG00000092820, ENSG00000139083, ENSG00000185359, ENSG00000196230, ENSG00000130724, ENSG00000028116, ENSG00000111786, ENSG0000…	3.10415	6.55096e-11
GO:0045087~innate immune response	ENSG00000131323, ENSG00000156587, ENSG00000103490, ENSG00000135046, ENSG00000157873, ENSG00000196843, ENSG00000204592, ENSG00000077150, ENSG00000137462, ENSG00000116560, ENSG00000165025, ENSG00000124357, ENSG00000162711, ENSG00000142867, ENSG00000167207, ENSG00000166710, ENSG00000127666, ENSG00000136869, ENSG00000158517, ENSG00000075426, ENSG00000158717, ENSG00000132824, ENSG00000196352, ENSG0000…	2.25391	6.5717e-11
GO:0070821~tertiary granule membrane	ENSG00000158869, ENSG00000092531, ENSG00000137845, ENSG00000131042, ENSG00000018280, ENSG00000151651, ENSG00000116586, ENSG00000254415, ENSG00000123728, ENSG00000165168, ENSG00000143119, ENSG00000109270, ENSG00000182220, ENSG00000160255, ENSG00000198053, ENSG00000069424, ENSG00000108219, ENSG00000172322, ENSG00000171298, ENSG00000196776, ENSG00000118640, ENSG00000167851, ENSG00000140678, ENSG0000…	5.16459	8.08774e-11
R-HSA-392499~Metabolism of proteins	ENSG00000127022, ENSG00000104388, ENSG00000092199, ENSG00000110700, ENSG00000198223, ENSG00000167283, ENSG00000116489, ENSG00000198900, ENSG00000169228, ENSG00000142541, ENSG00000101439, ENSG00000123349, ENSG00000168374, ENSG00000204435, ENSG00000169100, ENSG00000145495, ENSG00000090686, ENSG00000100225, ENSG00000162711, ENSG00000106682, ENSG00000147677, ENSG00000178982, ENSG00000067560, ENSG0000…	1.42606	9.31444e-11
GO:0007165~signal transduction	ENSG00000130830, ENSG00000177885, ENSG00000077238, ENSG00000133703, ENSG00000135046, ENSG00000180370, ENSG00000204397, ENSG00000172354, ENSG00000134996, ENSG00000132334, ENSG00000137462, ENSG00000165025, ENSG00000143119, ENSG00000164691, ENSG00000204435, ENSG00000108061, ENSG00000166913, ENSG00000102524, ENSG00000185950, ENSG00000162711, ENSG00000184588, ENSG00000186407, ENSG00000124795, ENSG0000…	1.7458	1.29054e-10
GO:0032755~positive regulation of interleukin-6 production	ENSG00000089041, ENSG00000239998, ENSG00000103490, ENSG00000113811, ENSG00000197971, ENSG00000204472, ENSG00000131042, ENSG00000196843, ENSG00000137462, ENSG00000165025, ENSG00000168610, ENSG00000142867, ENSG00000187116, ENSG00000167207, ENSG00000127666, ENSG00000019582, ENSG00000136869, ENSG00000135218, ENSG00000104312, ENSG00000160712, ENSG00000105329, ENSG00000172243, ENSG00000172349, ENSG0000…	4.41707	1.29054e-10
R-HSA-72203~Processing of Capped Intron-Containing Pre-mRNA	ENSG00000133226, ENSG00000092199, ENSG00000136819, ENSG00000147274, ENSG00000181222, ENSG00000124193, ENSG00000104824, ENSG00000099783, ENSG00000135486, ENSG00000115875, ENSG00000065978, ENSG00000100028, ENSG00000112081, ENSG00000122692, ENSG00000087365, ENSG00000161547, ENSG00000130520, ENSG00000179950, ENSG00000153187, ENSG00000003756, ENSG00000047410, ENSG00000198258, ENSG00000131051, ENSG0000…	2.40874	1.3324e-10
hsa05140:Leishmaniasis	ENSG00000073756, ENSG00000179344, ENSG00000111679, ENSG00000115415, ENSG00000156508, ENSG00000177606, ENSG00000116701, ENSG00000196126, ENSG00000027697, ENSG00000198502, ENSG00000115232, ENSG00000137462, ENSG00000165168, ENSG00000204257, ENSG00000160255, ENSG00000100365, ENSG00000162434, ENSG00000136869, ENSG00000158517, ENSG00000105329, ENSG00000204287, ENSG00000159128, ENSG00000170345, ENSG0000…	3.93738	1.80485e-10
GO:0043066~negative regulation of apoptotic process	ENSG00000166949, ENSG00000103811, ENSG00000135046, ENSG00000180370, ENSG00000134352, ENSG00000084207, ENSG00000003402, ENSG00000198625, ENSG00000119048, ENSG00000139644, ENSG00000145779, ENSG00000168374, ENSG00000150593, ENSG00000105701, ENSG00000169230, ENSG00000171310, ENSG00000117448, ENSG00000170542, ENSG00000134248, ENSG00000133112, ENSG00000110330, ENSG00000137193, ENSG00000172757, ENSG0000…	2.30071	1.83099e-10
GO:0010008~endosome membrane	ENSG00000105355, ENSG00000131323, ENSG00000135404, ENSG00000179344, ENSG00000135926, ENSG00000135046, ENSG00000196126, ENSG00000198502, ENSG00000117410, ENSG00000134070, ENSG00000117298, ENSG00000109270, ENSG00000072818, ENSG00000127666, ENSG00000074319, ENSG00000136869, ENSG00000075785, ENSG00000159720, ENSG00000135535, ENSG00000150991, ENSG00000170458, ENSG00000116473, ENSG00000117362, ENSG0000…	2.74455	2.54232e-10
GO:0043123~positive regulation of canonical NF-kappaB signal transduction	ENSG00000103490, ENSG00000090376, ENSG00000196126, ENSG00000204397, ENSG00000003402, ENSG00000170776, ENSG00000134070, ENSG00000055130, ENSG00000168610, ENSG00000101558, ENSG00000142867, ENSG00000100387, ENSG00000167207, ENSG00000127666, ENSG00000067560, ENSG00000136869, ENSG00000135218, ENSG00000017260, ENSG00000196154, ENSG00000186908, ENSG00000172243, ENSG00000134248, ENSG00000137752, ENSG0000…	3.07884	2.59902e-10
R-HSA-71291~Metabolism of amino acids and derivatives	ENSG00000108107, ENSG00000115919, ENSG00000213741, ENSG00000105953, ENSG00000110700, ENSG00000159377, ENSG00000104904, ENSG00000177600, ENSG00000171863, ENSG00000136930, ENSG00000008018, ENSG00000099341, ENSG00000197728, ENSG00000142541, ENSG00000163682, ENSG00000171858, ENSG00000170889, ENSG00000105193, ENSG00000155096, ENSG00000109475, ENSG00000103257, ENSG00000165502, ENSG00000101182, ENSG0000…	2.22029	2.63376e-10
GO:0071346~cellular response to type II interferon	ENSG00000179583, ENSG00000115415, ENSG00000204472, ENSG00000026025, ENSG00000198668, ENSG00000204397, ENSG00000142541, ENSG00000137462, ENSG00000143933, ENSG00000115091, ENSG00000138071, ENSG00000070831, ENSG00000184009, ENSG00000277632, ENSG00000198053, ENSG00000136869, ENSG00000015285, ENSG00000140968, ENSG00000116815, ENSG00000196730, ENSG00000111640, ENSG00000196776, ENSG00000117228, ENSG0000…	4.97503	2.65156e-10
GO:0016607~nuclear speck	ENSG00000153234, ENSG00000133226, ENSG00000076108, ENSG00000105835, ENSG00000124193, ENSG00000128272, ENSG00000095787, ENSG00000115875, ENSG00000138433, ENSG00000075292, ENSG00000116560, ENSG00000163563, ENSG00000118515, ENSG00000144802, ENSG00000112081, ENSG00000153827, ENSG00000122692, ENSG00000100266, ENSG00000087365, ENSG00000161547, ENSG00000132424, ENSG00000153187, ENSG00000147140, ENSG0000…	2.37608	3.02989e-10
GO:0015629~actin cytoskeleton	ENSG00000042493, ENSG00000151694, ENSG00000092199, ENSG00000162704, ENSG00000130592, ENSG00000116489, ENSG00000170776, ENSG00000136490, ENSG00000147439, ENSG00000100345, ENSG00000130429, ENSG00000092820, ENSG00000138071, ENSG00000142347, ENSG00000082074, ENSG00000169504, ENSG00000177731, ENSG00000075624, ENSG00000015285, ENSG00000197321, ENSG00000111229, ENSG00000099331, ENSG00000138964, ENSG0000…	2.76257	4.35744e-10
hsa04145:Phagosome	ENSG00000127022, ENSG00000179344, ENSG00000168394, ENSG00000116701, ENSG00000196126, ENSG00000198502, ENSG00000131100, ENSG00000058262, ENSG00000136238, ENSG00000204592, ENSG00000117410, ENSG00000147416, ENSG00000137462, ENSG00000165168, ENSG00000204257, ENSG00000234745, ENSG00000204632, ENSG00000160255, ENSG00000100365, ENSG00000185359, ENSG00000184009, ENSG00000110719, ENSG00000136869, ENSG0000…	2.87332	5.42056e-10
GO:0051607~defense response to virus	ENSG00000131323, ENSG00000103490, ENSG00000181381, ENSG00000027697, ENSG00000204397, ENSG00000137462, ENSG00000162711, ENSG00000127666, ENSG00000104972, ENSG00000132824, ENSG00000170581, ENSG00000243646, ENSG00000159128, ENSG00000118640, ENSG00000137752, ENSG00000115267, ENSG00000141682, ENSG00000143669, ENSG00000169871, ENSG00000101347, ENSG00000162645, ENSG00000183486, ENSG00000140678, ENSG0000…	2.96736	5.98486e-10
R-HSA-9658195~Leishmania infection	ENSG00000089041, ENSG00000151694, ENSG00000177885, ENSG00000162704, ENSG00000121281, ENSG00000103490, ENSG00000115935, ENSG00000108946, ENSG00000065135, ENSG00000135124, ENSG00000167261, ENSG00000177606, ENSG00000198668, ENSG00000172354, ENSG00000241553, ENSG00000136238, ENSG00000136754, ENSG00000077150, ENSG00000165025, ENSG00000143933, ENSG00000100345, ENSG00000130429, ENSG00000101336, ENSG0000…	2.86877	9.48807e-10
R-HSA-9824443~Parasitic Infection Pathways	ENSG00000089041, ENSG00000151694, ENSG00000177885, ENSG00000162704, ENSG00000121281, ENSG00000103490, ENSG00000115935, ENSG00000108946, ENSG00000065135, ENSG00000135124, ENSG00000167261, ENSG00000177606, ENSG00000198668, ENSG00000172354, ENSG00000241553, ENSG00000136238, ENSG00000136754, ENSG00000077150, ENSG00000165025, ENSG00000143933, ENSG00000100345, ENSG00000130429, ENSG00000101336, ENSG0000…	2.86877	9.48807e-10
R-HSA-983705~Signaling by the B Cell Receptor (BCR)	ENSG00000104365, ENSG00000177885, ENSG00000138814, ENSG00000147010, ENSG00000162924, ENSG00000133703, ENSG00000111679, ENSG00000159377, ENSG00000198668, ENSG00000136930, ENSG00000099341, ENSG00000008018, ENSG00000167323, ENSG00000165025, ENSG00000055130, ENSG00000143933, ENSG00000088832, ENSG00000277791, ENSG00000142867, ENSG00000160991, ENSG00000101182, ENSG00000155629, ENSG00000041357, ENSG0000…	3.51738	9.68379e-10
R-HSA-166016~Toll Like Receptor 4 (TLR4) Cascade	ENSG00000072401, ENSG00000104365, ENSG00000131323, ENSG00000090376, ENSG00000068305, ENSG00000177606, ENSG00000113575, ENSG00000154589, ENSG00000134070, ENSG00000077150, ENSG00000163220, ENSG00000163221, ENSG00000137462, ENSG00000055130, ENSG00000034152, ENSG00000109332, ENSG00000160255, ENSG00000167207, ENSG00000127666, ENSG00000079805, ENSG00000023445, ENSG00000183735, ENSG00000136869, ENSG0000…	2.97798	1.11175e-09
hsa05169:Epstein-Barr virus infection	ENSG00000131323, ENSG00000179344, ENSG00000099860, ENSG00000177606, ENSG00000196126, ENSG00000198502, ENSG00000112242, ENSG00000138433, ENSG00000204592, ENSG00000099341, ENSG00000077150, ENSG00000137462, ENSG00000165025, ENSG00000168610, ENSG00000034152, ENSG00000204632, ENSG00000087088, ENSG00000015475, ENSG00000166710, ENSG00000162434, ENSG00000170581, ENSG00000104856, ENSG00000231389, ENSG0000…	2.57305	1.432e-09
R-HSA-877300~Interferon gamma signaling	ENSG00000026508, ENSG00000179583, ENSG00000179344, ENSG00000111679, ENSG00000115415, ENSG00000196126, ENSG00000027697, ENSG00000198502, ENSG00000132155, ENSG00000065978, ENSG00000204592, ENSG00000234745, ENSG00000204632, ENSG00000125347, ENSG00000166710, ENSG00000033800, ENSG00000162434, ENSG00000067066, ENSG00000196396, ENSG00000175354, ENSG00000140968, ENSG00000117228, ENSG00000204287, ENSG0000…	3.52366	1.76303e-09
R-HSA-9705462~Inactivation of CSF3 (G-CSF) signaling	ENSG00000103363, ENSG00000072401, ENSG00000115415, ENSG00000150991, ENSG00000119535, ENSG00000166266, ENSG00000170315, ENSG00000165025, ENSG00000168610, ENSG00000221983, ENSG00000143947, ENSG00000101336, ENSG00000131508, ENSG00000109332, ENSG00000254087, ENSG00000184557, ENSG00000162434	6.76542	1.76303e-09
GO:0032760~positive regulation of tumor necrosis factor production	ENSG00000239998, ENSG00000151694, ENSG00000103490, ENSG00000113811, ENSG00000081237, ENSG00000027697, ENSG00000196843, ENSG00000204592, ENSG00000154589, ENSG00000137462, ENSG00000165168, ENSG00000165025, ENSG00000168610, ENSG00000187116, ENSG00000167207, ENSG00000127666, ENSG00000277632, ENSG00000136869, ENSG00000135218, ENSG00000188906, ENSG00000104312, ENSG00000105329, ENSG00000172243, ENSG0000…	3.99086	2.03542e-09
GO:0035579~specific granule membrane	ENSG00000072786, ENSG00000092531, ENSG00000135926, ENSG00000005844, ENSG00000137845, ENSG00000151651, ENSG00000116586, ENSG00000165168, ENSG00000143119, ENSG00000109270, ENSG00000149357, ENSG00000160255, ENSG00000091317, ENSG00000100284, ENSG00000135218, ENSG00000069424, ENSG00000108219, ENSG00000172322, ENSG00000196776, ENSG00000028137, ENSG00000118640, ENSG00000116473, ENSG00000141524, ENSG0000…	4.29647	3.31118e-09
GO:0071222~cellular response to lipopolysaccharide	ENSG00000073756, ENSG00000103490, ENSG00000090376, ENSG00000026025, ENSG00000204397, ENSG00000131042, ENSG00000084207, ENSG00000196843, ENSG00000154589, ENSG00000134070, ENSG00000144802, ENSG00000034152, ENSG00000162711, ENSG00000142867, ENSG00000184588, ENSG00000100300, ENSG00000103257, ENSG00000167207, ENSG00000081041, ENSG00000166710, ENSG00000169429, ENSG00000127666, ENSG00000165029, ENSG0000…	3.10874	3.4338e-09
GO:0006413~translational initiation	ENSG00000178982, ENSG00000149273, ENSG00000130741, ENSG00000215301, ENSG00000130811, ENSG00000110321, ENSG00000083845, ENSG00000104408, ENSG00000173674, ENSG00000114784, ENSG00000173812, ENSG00000151247, ENSG00000123908, ENSG00000145425, ENSG00000100129, ENSG00000184110, ENSG00000063046, ENSG00000107581, ENSG00000182774, ENSG00000106682, ENSG00000175390, ENSG00000144895, ENSG00000147677	5.59574	4.83443e-09
R-HSA-168898~Toll-like Receptor Cascades	ENSG00000072401, ENSG00000104365, ENSG00000131323, ENSG00000090376, ENSG00000068305, ENSG00000177606, ENSG00000113575, ENSG00000154589, ENSG00000134070, ENSG00000077150, ENSG00000137161, ENSG00000163220, ENSG00000163221, ENSG00000137462, ENSG00000055130, ENSG00000034152, ENSG00000109332, ENSG00000160255, ENSG00000167207, ENSG00000127666, ENSG00000079805, ENSG00000164733, ENSG00000023445, ENSG0000…	2.71866	6.37786e-09
GO:0000381~regulation of alternative mRNA splicing, via spliceosome	ENSG00000179950, ENSG00000136527, ENSG00000153187, ENSG00000003756, ENSG00000099995, ENSG00000147274, ENSG00000149187, ENSG00000048740, ENSG00000124193, ENSG00000104824, ENSG00000135486, ENSG00000150459, ENSG00000265241, ENSG00000134884, ENSG00000163694, ENSG00000011304, ENSG00000083896, ENSG00000119707, ENSG00000122692, ENSG00000121774, ENSG00000161547, ENSG00000054118, ENSG00000108654, ENSG0000…	5.2647	6.7149e-09
hsa05170:Human immunodeficiency virus 1 infection	ENSG00000133703, ENSG00000065135, ENSG00000180370, ENSG00000177606, ENSG00000198668, ENSG00000172354, ENSG00000204592, ENSG00000137462, ENSG00000055130, ENSG00000034152, ENSG00000121966, ENSG00000204632, ENSG00000087088, ENSG00000182287, ENSG00000100387, ENSG00000015475, ENSG00000166710, ENSG00000103363, ENSG00000136869, ENSG00000174021, ENSG00000170345, ENSG00000172757, ENSG00000101347, ENSG0000…	2.46433	7.46436e-09
GO:0035577~azurophil granule membrane	ENSG00000135404, ENSG00000130303, ENSG00000162736, ENSG00000105514, ENSG00000153395, ENSG00000171051, ENSG00000171298, ENSG00000118640, ENSG00000197746, ENSG00000080815, ENSG00000058063, ENSG00000139278, ENSG00000118308, ENSG00000101558, ENSG00000164713, ENSG00000149357, ENSG00000102158, ENSG00000108774, ENSG00000086062, ENSG00000091317, ENSG00000127314, ENSG00000100284	5.20673	8.6649e-09
R-HSA-202403~TCR signaling	ENSG00000072401, ENSG00000104365, ENSG00000179344, ENSG00000043462, ENSG00000159377, ENSG00000180370, ENSG00000081237, ENSG00000196126, ENSG00000198502, ENSG00000171862, ENSG00000196405, ENSG00000136930, ENSG00000099341, ENSG00000008018, ENSG00000055130, ENSG00000277791, ENSG00000142867, ENSG00000103653, ENSG00000082074, ENSG00000101182, ENSG00000104312, ENSG00000015285, ENSG00000168918, ENSG0000…	3.2544	9.81035e-09
R-HSA-909733~Interferon alpha/beta signaling	ENSG00000108424, ENSG00000111679, ENSG00000115415, ENSG00000204592, ENSG00000234745, ENSG00000204632, ENSG00000159110, ENSG00000125347, ENSG00000160710, ENSG00000162434, ENSG00000130303, ENSG00000196396, ENSG00000140968, ENSG00000170581, ENSG00000204264, ENSG00000120738, ENSG00000150991, ENSG00000135114, ENSG00000204525, ENSG00000170315, ENSG00000204642, ENSG00000206503, ENSG00000221983, ENSG0000…	3.74708	1.01772e-08
GO:0005884~actin filament	ENSG00000131504, ENSG00000180353, ENSG00000115935, ENSG00000167460, ENSG00000204472, ENSG00000135046, ENSG00000152229, ENSG00000136238, ENSG00000172725, ENSG00000119729, ENSG00000101336, ENSG00000092820, ENSG00000184009, ENSG00000103187, ENSG00000075624, ENSG00000015285, ENSG00000128340, ENSG00000099331, ENSG00000157540, ENSG00000135596, ENSG00000136167, ENSG00000176248, ENSG00000007237, ENSG0000…	3.89367	1.64289e-08
GO:0101003~ficolin-1-rich granule membrane	ENSG00000067560, ENSG00000198053, ENSG00000158869, ENSG00000131504, ENSG00000196352, ENSG00000171051, ENSG00000116815, ENSG00000171298, ENSG00000131042, ENSG00000151651, ENSG00000136238, ENSG00000018280, ENSG00000131981, ENSG00000254415, ENSG00000167851, ENSG00000123338, ENSG00000182220, ENSG00000160255, ENSG00000149357, ENSG00000140678, ENSG00000110719, ENSG00000059804	5.03602	1.64289e-08
R-HSA-109582~Hemostasis	ENSG00000153310, ENSG00000134516, ENSG00000076944, ENSG00000070961, ENSG00000177885, ENSG00000133703, ENSG00000043462, ENSG00000065135, ENSG00000115956, ENSG00000172354, ENSG00000116489, ENSG00000167323, ENSG00000089902, ENSG00000165025, ENSG00000160255, ENSG00000107099, ENSG00000070831, ENSG00000067560, ENSG00000198053, ENSG00000135218, ENSG00000075624, ENSG00000196396, ENSG00000174021, ENSG0000…	1.77549	2.63107e-08
hsa04064:NF-kappa B signaling pathway	ENSG00000104365, ENSG00000131323, ENSG00000073756, ENSG00000099860, ENSG00000003402, ENSG00000154589, ENSG00000077150, ENSG00000165025, ENSG00000204435, ENSG00000102524, ENSG00000142867, ENSG00000081041, ENSG00000169429, ENSG00000127666, ENSG00000023445, ENSG00000136869, ENSG00000276070, ENSG00000104856, ENSG00000110330, ENSG00000100906, ENSG00000275302, ENSG00000172936, ENSG00000170458, ENSG0000…	3.14756	2.72607e-08
hsa05164:Influenza A	ENSG00000104365, ENSG00000131323, ENSG00000102580, ENSG00000179583, ENSG00000103490, ENSG00000179344, ENSG00000115415, ENSG00000196126, ENSG00000027697, ENSG00000198502, ENSG00000132155, ENSG00000204257, ENSG00000169100, ENSG00000159110, ENSG00000087088, ENSG00000162711, ENSG00000015475, ENSG00000160710, ENSG00000169429, ENSG00000184009, ENSG00000127666, ENSG00000162434, ENSG00000110713, ENSG0000…	2.58461	3.05635e-08
R-HSA-162582~Signal Transduction	ENSG00000105355, ENSG00000092199, ENSG00000177885, ENSG00000181222, ENSG00000121281, ENSG00000162704, ENSG00000133703, ENSG00000065135, ENSG00000198223, ENSG00000180370, ENSG00000134352, ENSG00000128918, ENSG00000089902, ENSG00000151923, ENSG00000164691, ENSG00000204435, ENSG00000109270, ENSG00000121966, ENSG00000108061, ENSG00000100345, ENSG00000160410, ENSG00000130429, ENSG00000185950, ENSG0000…	1.31787	3.08486e-08
R-HSA-9692916~SARS-CoV-1 activates/modulates innate immune responses	ENSG00000183735, ENSG00000131323, ENSG00000108424, ENSG00000130303, ENSG00000197111, ENSG00000103490, ENSG00000123609, ENSG00000150991, ENSG00000137752, ENSG00000115267, ENSG00000100906, ENSG00000134070, ENSG00000166794, ENSG00000170315, ENSG00000088832, ENSG00000221983, ENSG00000143947, ENSG00000109320, ENSG00000162711, ENSG00000107201	4.97458	3.08486e-08
GO:0006909~phagocytosis	ENSG00000135046, ENSG00000076662, ENSG00000116701, ENSG00000005844, ENSG00000241399, ENSG00000064666, ENSG00000018280, ENSG00000158985, ENSG00000110880, ENSG00000122359, ENSG00000143612, ENSG00000101337, ENSG00000160255, ENSG00000100365, ENSG00000167207, ENSG00000079805, ENSG00000136869, ENSG00000140968, ENSG00000070495, ENSG00000197622, ENSG00000261371, ENSG00000172936, ENSG00000170458, ENSG0000…	4.71166	3.41553e-08
R-HSA-194315~Signaling by Rho GTPases	ENSG00000134516, ENSG00000092199, ENSG00000177885, ENSG00000147274, ENSG00000162704, ENSG00000180370, ENSG00000173327, ENSG00000164691, ENSG00000100345, ENSG00000166913, ENSG00000130429, ENSG00000160410, ENSG00000107099, ENSG00000070831, ENSG00000067560, ENSG00000075624, ENSG00000015285, ENSG00000111348, ENSG00000111229, ENSG00000118680, ENSG00000028116, ENSG00000172757, ENSG00000120008, ENSG0000…	1.70517	4.99739e-08
R-HSA-5621481~C-type lectin receptors (CLRs)	ENSG00000072401, ENSG00000104365, ENSG00000158869, ENSG00000138814, ENSG00000103490, ENSG00000133703, ENSG00000159377, ENSG00000180370, ENSG00000076662, ENSG00000198668, ENSG00000132155, ENSG00000136930, ENSG00000099341, ENSG00000008018, ENSG00000077150, ENSG00000165025, ENSG00000055130, ENSG00000143933, ENSG00000277791, ENSG00000142867, ENSG00000101182, ENSG00000104856, ENSG00000041357, ENSG0000…	2.90821	4.99739e-08
GO:0019901~protein kinase binding	ENSG00000131323, ENSG00000177885, ENSG00000166949, ENSG00000090376, ENSG00000111679, ENSG00000128272, ENSG00000180370, ENSG00000156508, ENSG00000198668, ENSG00000171863, ENSG00000151893, ENSG00000138433, ENSG00000152818, ENSG00000165025, ENSG00000168610, ENSG00000259706, ENSG00000034152, ENSG00000119729, ENSG00000100225, ENSG00000160255, ENSG00000070831, ENSG00000167207, ENSG00000127666, ENSG0000…	2.09896	5.39699e-08
hsa04144:Endocytosis	ENSG00000108669, ENSG00000162704, ENSG00000166949, ENSG00000004059, ENSG00000116489, ENSG00000204592, ENSG00000136051, ENSG00000168374, ENSG00000121966, ENSG00000204632, ENSG00000130429, ENSG00000072818, ENSG00000138071, ENSG00000070831, ENSG00000185359, ENSG00000074319, ENSG00000067560, ENSG00000198055, ENSG00000130724, ENSG00000111229, ENSG00000075785, ENSG00000134287, ENSG00000168461, ENSG0000…	2.23723	6.4768e-08
R-HSA-9664422~FCGR3A-mediated phagocytosis	ENSG00000177885, ENSG00000075624, ENSG00000015285, ENSG00000162704, ENSG00000115935, ENSG00000111229, ENSG00000099331, ENSG00000241553, ENSG00000136238, ENSG00000136754, ENSG00000165025, ENSG00000158195, ENSG00000123338, ENSG00000130429, ENSG00000101336, ENSG00000115091, ENSG00000100345, ENSG00000000938, ENSG00000254087, ENSG00000138071, ENSG00000070831, ENSG00000010810, ENSG00000163466, ENSG0000…	4.04711	6.73523e-08
R-HSA-9664407~Parasite infection	ENSG00000177885, ENSG00000075624, ENSG00000015285, ENSG00000162704, ENSG00000115935, ENSG00000111229, ENSG00000099331, ENSG00000241553, ENSG00000136238, ENSG00000136754, ENSG00000165025, ENSG00000158195, ENSG00000123338, ENSG00000130429, ENSG00000101336, ENSG00000115091, ENSG00000100345, ENSG00000000938, ENSG00000254087, ENSG00000138071, ENSG00000070831, ENSG00000010810, ENSG00000163466, ENSG0000…	4.04711	6.73523e-08
R-HSA-9664417~Leishmania phagocytosis	ENSG00000177885, ENSG00000075624, ENSG00000015285, ENSG00000162704, ENSG00000115935, ENSG00000111229, ENSG00000099331, ENSG00000241553, ENSG00000136238, ENSG00000136754, ENSG00000165025, ENSG00000158195, ENSG00000123338, ENSG00000130429, ENSG00000101336, ENSG00000115091, ENSG00000100345, ENSG00000000938, ENSG00000254087, ENSG00000138071, ENSG00000070831, ENSG00000010810, ENSG00000163466, ENSG0000…	4.04711	6.73523e-08
GO:0036464~cytoplasmic ribonucleoprotein granule	ENSG00000108107, ENSG00000021355, ENSG00000103811, ENSG00000110367, ENSG00000136238, ENSG00000115053, ENSG00000144802, ENSG00000169564, ENSG00000089009, ENSG00000272886, ENSG00000070831, ENSG00000257103, ENSG00000070756, ENSG00000151461, ENSG00000153187, ENSG00000075624, ENSG00000196230, ENSG00000123908, ENSG00000151247, ENSG00000167552, ENSG00000137154, ENSG00000140455, ENSG00000163874, ENSG0000…	4.15581	7.19157e-08
R-HSA-2454202~Fc epsilon receptor (FCERI) signaling	ENSG00000072401, ENSG00000104365, ENSG00000158869, ENSG00000177885, ENSG00000138814, ENSG00000133703, ENSG00000043462, ENSG00000159377, ENSG00000180370, ENSG00000177606, ENSG00000198668, ENSG00000136238, ENSG00000136930, ENSG00000099341, ENSG00000008018, ENSG00000165025, ENSG00000055130, ENSG00000143933, ENSG00000086730, ENSG00000277791, ENSG00000142867, ENSG00000033327, ENSG00000101182, ENSG0000…	2.96008	7.95446e-08
GO:0045944~positive regulation of transcription by RNA polymerase II	ENSG00000185947, ENSG00000055609, ENSG00000160888, ENSG00000147274, ENSG00000196843, ENSG00000137462, ENSG00000188786, ENSG00000168374, ENSG00000162711, ENSG00000139083, ENSG00000167207, ENSG00000108465, ENSG00000124795, ENSG00000156256, ENSG00000015285, ENSG00000170581, ENSG00000132507, ENSG00000170345, ENSG00000005339, ENSG00000123908, ENSG00000102908, ENSG00000135334, ENSG00000186350, ENSG0000…	1.65385	8.63144e-08
GO:0050729~positive regulation of inflammatory response	ENSG00000131669, ENSG00000103490, ENSG00000245532, ENSG00000204397, ENSG00000172216, ENSG00000163220, ENSG00000163221, ENSG00000137462, ENSG00000144802, ENSG00000162711, ENSG00000187116, ENSG00000277632, ENSG00000091592, ENSG00000136869, ENSG00000150593, ENSG00000213654, ENSG00000105329, ENSG00000107968, ENSG00000196776, ENSG00000123609, ENSG00000196954, ENSG00000172349, ENSG00000137752, ENSG0000…	3.73707	8.63144e-08
GO:0005783~endoplasmic reticulum	ENSG00000127022, ENSG00000198189, ENSG00000153395, ENSG00000113811, ENSG00000115310, ENSG00000139644, ENSG00000164211, ENSG00000167323, ENSG00000101439, ENSG00000086598, ENSG00000101558, ENSG00000059377, ENSG00000145495, ENSG00000102007, ENSG00000162711, ENSG00000109670, ENSG00000103335, ENSG00000163527, ENSG00000196396, ENSG00000175354, ENSG00000067167, ENSG00000115307, ENSG00000138326, ENSG0000…	1.6497	8.99255e-08
hsa04625:C-type lectin receptor signaling pathway	ENSG00000104365, ENSG00000069399, ENSG00000158869, ENSG00000073756, ENSG00000138814, ENSG00000103490, ENSG00000133703, ENSG00000115415, ENSG00000177606, ENSG00000198668, ENSG00000130592, ENSG00000132155, ENSG00000077150, ENSG00000165025, ENSG00000143933, ENSG00000125347, ENSG00000162711, ENSG00000142867, ENSG00000067560, ENSG00000170581, ENSG00000104856, ENSG00000172243, ENSG00000131196, ENSG0000…	3.05498	9.4343e-08
R-HSA-9716542~Signaling by Rho GTPases, Miro GTPases and RHOBTB3	ENSG00000105355, ENSG00000134516, ENSG00000092199, ENSG00000177885, ENSG00000147274, ENSG00000162704, ENSG00000180370, ENSG00000173327, ENSG00000164691, ENSG00000100345, ENSG00000166913, ENSG00000130429, ENSG00000160410, ENSG00000107099, ENSG00000070831, ENSG00000067560, ENSG00000075624, ENSG00000015285, ENSG00000111348, ENSG00000111229, ENSG00000118680, ENSG00000028116, ENSG00000172757, ENSG0000…	1.68116	9.74582e-08
R-HSA-166166~MyD88-independent TLR4 cascade	ENSG00000072401, ENSG00000104365, ENSG00000131323, ENSG00000068305, ENSG00000177606, ENSG00000113575, ENSG00000154589, ENSG00000134070, ENSG00000077150, ENSG00000163221, ENSG00000055130, ENSG00000034152, ENSG00000109332, ENSG00000167207, ENSG00000127666, ENSG00000023445, ENSG00000183735, ENSG00000136869, ENSG00000104312, ENSG00000114738, ENSG00000107968, ENSG00000170345, ENSG00000150991, ENSG0000…	3.04749	9.9051e-08
R-HSA-937061~TRIF (TICAM1)-mediated TLR4 signaling	ENSG00000072401, ENSG00000104365, ENSG00000131323, ENSG00000068305, ENSG00000177606, ENSG00000113575, ENSG00000154589, ENSG00000134070, ENSG00000077150, ENSG00000163221, ENSG00000055130, ENSG00000034152, ENSG00000109332, ENSG00000167207, ENSG00000127666, ENSG00000023445, ENSG00000183735, ENSG00000136869, ENSG00000104312, ENSG00000114738, ENSG00000107968, ENSG00000170345, ENSG00000150991, ENSG0000…	3.04749	9.9051e-08
GO:0098553~lumenal side of endoplasmic reticulum membrane	ENSG00000127022, ENSG00000019582, ENSG00000101294, ENSG00000179344, ENSG00000196126, ENSG00000204287, ENSG00000198502, ENSG00000179218, ENSG00000204592, ENSG00000204525, ENSG00000231925, ENSG00000204642, ENSG00000206503, ENSG00000234745, ENSG00000204632, ENSG00000231389	6.38332	1.29334e-07
R-HSA-9700206~Signaling by ALK in cancer	ENSG00000177885, ENSG00000110324, ENSG00000108946, ENSG00000111679, ENSG00000115415, ENSG00000167460, ENSG00000177606, ENSG00000171223, ENSG00000172216, ENSG00000173821, ENSG00000055130, ENSG00000168610, ENSG00000100345, ENSG00000100387, ENSG00000153201, ENSG00000147065, ENSG00000047410, ENSG00000150991, ENSG00000123908, ENSG00000114354, ENSG00000170315, ENSG00000143549, ENSG00000137154, ENSG0000…	3.27994	1.41349e-07
R-HSA-9725370~Signaling by ALK fusions and activated point mutants	ENSG00000177885, ENSG00000110324, ENSG00000108946, ENSG00000111679, ENSG00000115415, ENSG00000167460, ENSG00000177606, ENSG00000171223, ENSG00000172216, ENSG00000173821, ENSG00000055130, ENSG00000168610, ENSG00000100345, ENSG00000100387, ENSG00000153201, ENSG00000147065, ENSG00000047410, ENSG00000150991, ENSG00000123908, ENSG00000114354, ENSG00000170315, ENSG00000143549, ENSG00000137154, ENSG0000…	3.27994	1.41349e-07
R-HSA-9012999~RHO GTPase cycle	ENSG00000072786, ENSG00000134516, ENSG00000133226, ENSG00000092199, ENSG00000177885, ENSG00000147274, ENSG00000023892, ENSG00000116209, ENSG00000180370, ENSG00000173327, ENSG00000170776, ENSG00000115355, ENSG00000089820, ENSG00000164691, ENSG00000119729, ENSG00000160410, ENSG00000107099, ENSG00000103653, ENSG00000070831, ENSG00000185359, ENSG00000180448, ENSG00000090924, ENSG00000067560, ENSG0000…	1.88347	1.60796e-07
GO:0031982~vesicle	ENSG00000135046, ENSG00000198668, ENSG00000172354, ENSG00000084207, ENSG00000110880, ENSG00000117298, ENSG00000143933, ENSG00000101439, ENSG00000101558, ENSG00000092820, ENSG00000167207, ENSG00000142347, ENSG00000067560, ENSG00000073921, ENSG00000104312, ENSG00000075624, ENSG00000147065, ENSG00000220205, ENSG00000092841, ENSG00000111640, ENSG00000213719, ENSG00000150991, ENSG00000158710, ENSG0000…	3.0101	1.63507e-07
GO:0009898~cytoplasmic side of plasma membrane	ENSG00000104365, ENSG00000131323, ENSG00000108669, ENSG00000186818, ENSG00000138814, ENSG00000133703, ENSG00000042753, ENSG00000112245, ENSG00000081237, ENSG00000171862, ENSG00000197956, ENSG00000116741, ENSG00000100345, ENSG00000101336, ENSG00000090104, ENSG00000162434, ENSG00000161203, ENSG00000067560, ENSG00000158517, ENSG00000069424, ENSG00000110330, ENSG00000189067, ENSG00000083799, ENSG0000…	3.52123	1.63507e-07
R-HSA-5357905~Regulation of TNFR1 signaling	ENSG00000023445, ENSG00000183735, ENSG00000072401, ENSG00000104365, ENSG00000114316, ENSG00000003402, ENSG00000150991, ENSG00000110330, ENSG00000170315, ENSG00000165312, ENSG00000118503, ENSG00000083799, ENSG00000185651, ENSG00000221983, ENSG00000232810, ENSG00000143947, ENSG00000056558, ENSG00000106052, ENSG00000131508, ENSG00000109332, ENSG00000204628	4.35275	1.64421e-07
hsa04621:NOD-like receptor signaling pathway	ENSG00000104365, ENSG00000131323, ENSG00000089041, ENSG00000103490, ENSG00000105835, ENSG00000115415, ENSG00000177606, ENSG00000204397, ENSG00000137841, ENSG00000165168, ENSG00000159110, ENSG00000162711, ENSG00000140941, ENSG00000167207, ENSG00000081041, ENSG00000169429, ENSG00000034713, ENSG00000127666, ENSG00000162434, ENSG00000164733, ENSG00000067560, ENSG00000023445, ENSG00000091592, ENSG0000…	2.41724	1.67777e-07
R-HSA-73887~Death Receptor Signaling	ENSG00000072401, ENSG00000104365, ENSG00000151694, ENSG00000003402, ENSG00000136238, ENSG00000170776, ENSG00000115310, ENSG00000185651, ENSG00000109332, ENSG00000100485, ENSG00000090924, ENSG00000067560, ENSG00000023445, ENSG00000183735, ENSG00000129675, ENSG00000104312, ENSG00000146192, ENSG00000162736, ENSG00000114316, ENSG00000150991, ENSG00000080815, ENSG00000110330, ENSG00000100906, ENSG0000…	2.6488	1.78464e-07
GO:0071013~catalytic step 2 spliceosome	ENSG00000133226, ENSG00000092199, ENSG00000147274, ENSG00000135486, ENSG00000099783, ENSG00000265241, ENSG00000144028, ENSG00000100603, ENSG00000100028, ENSG00000169045, ENSG00000125743, ENSG00000087365, ENSG00000070756, ENSG00000131876, ENSG00000153187, ENSG00000112739, ENSG00000099995, ENSG00000115524, ENSG00000115128, ENSG00000170144, ENSG00000125835, ENSG00000224578, ENSG00000165119, ENSG0000…	3.78178	2.33789e-07
R-HSA-5607764~CLEC7A (Dectin-1) signaling	ENSG00000072401, ENSG00000104365, ENSG00000138814, ENSG00000103490, ENSG00000159377, ENSG00000198668, ENSG00000136930, ENSG00000099341, ENSG00000008018, ENSG00000077150, ENSG00000165025, ENSG00000055130, ENSG00000143933, ENSG00000277791, ENSG00000142867, ENSG00000101182, ENSG00000104856, ENSG00000041357, ENSG00000172243, ENSG00000131196, ENSG00000150991, ENSG00000100906, ENSG00000170315, ENSG0000…	3.2787	2.53149e-07
GO:0005856~cytoskeleton	ENSG00000111913, ENSG00000134516, ENSG00000266714, ENSG00000023892, ENSG00000116489, ENSG00000196405, ENSG00000141298, ENSG00000152818, ENSG00000034510, ENSG00000147439, ENSG00000092820, ENSG00000100266, ENSG00000124831, ENSG00000167207, ENSG00000162434, ENSG00000067560, ENSG00000075624, ENSG00000111348, ENSG00000015285, ENSG00000196230, ENSG00000069424, ENSG00000147065, ENSG00000138964, ENSG0000…	1.95294	2.71051e-07
R-HSA-983169~Class I MHC mediated antigen processing & presentation	ENSG00000127022, ENSG00000156587, ENSG00000159377, ENSG00000119048, ENSG00000204592, ENSG00000136930, ENSG00000008018, ENSG00000099341, ENSG00000137462, ENSG00000055130, ENSG00000204632, ENSG00000153827, ENSG00000100225, ENSG00000100387, ENSG00000109670, ENSG00000166710, ENSG00000103363, ENSG00000136869, ENSG00000135218, ENSG00000101182, ENSG00000158517, ENSG00000170142, ENSG00000041357, ENSG0000…	1.97361	2.73405e-07
hsa05166:Human T-cell leukemia virus 1 infection	ENSG00000127022, ENSG00000121281, ENSG00000166949, ENSG00000133703, ENSG00000179344, ENSG00000128272, ENSG00000177606, ENSG00000196126, ENSG00000198502, ENSG00000112242, ENSG00000171862, ENSG00000204592, ENSG00000157557, ENSG00000077150, ENSG00000169100, ENSG00000204632, ENSG00000087088, ENSG00000160255, ENSG00000100300, ENSG00000166710, ENSG00000162434, ENSG00000104856, ENSG00000176248, ENSG0000…	2.25652	2.87548e-07
GO:0009615~response to virus	ENSG00000104365, ENSG00000074800, ENSG00000069399, ENSG00000215301, ENSG00000090376, ENSG00000027697, ENSG00000105939, ENSG00000121966, ENSG00000159110, ENSG00000160710, ENSG00000183735, ENSG00000105323, ENSG00000104972, ENSG00000130303, ENSG00000115307, ENSG00000116679, ENSG00000159128, ENSG00000123609, ENSG00000134248, ENSG00000133112, ENSG00000115267, ENSG00000135114, ENSG00000275302, ENSG0000…	3.6494	3.00336e-07
hsa04062:Chemokine signaling pathway	ENSG00000104365, ENSG00000134516, ENSG00000177885, ENSG00000121281, ENSG00000133703, ENSG00000173020, ENSG00000065135, ENSG00000276085, ENSG00000141506, ENSG00000115415, ENSG00000172354, ENSG00000132155, ENSG00000136238, ENSG00000137841, ENSG00000168610, ENSG00000120899, ENSG00000121966, ENSG00000101336, ENSG00000186469, ENSG00000161921, ENSG00000070831, ENSG00000081041, ENSG00000169429, ENSG0000…	2.36714	3.04925e-07
R-HSA-162909~Host Interactions of HIV factors	ENSG00000134516, ENSG00000108424, ENSG00000159377, ENSG00000180370, ENSG00000042753, ENSG00000136238, ENSG00000136930, ENSG00000099341, ENSG00000008018, ENSG00000169100, ENSG00000101336, ENSG00000182287, ENSG00000277791, ENSG00000100387, ENSG00000166710, ENSG00000161203, ENSG00000110713, ENSG00000103363, ENSG00000153201, ENSG00000101182, ENSG00000047410, ENSG00000041357, ENSG00000150991, ENSG0000…	2.89121	3.81995e-07
GO:0045121~membrane raft	ENSG00000104365, ENSG00000151694, ENSG00000179820, ENSG00000081237, ENSG00000134352, ENSG00000113575, ENSG00000137462, ENSG00000086730, ENSG00000119729, ENSG00000149357, ENSG00000160255, ENSG00000142867, ENSG00000117091, ENSG00000102144, ENSG00000033327, ENSG00000165029, ENSG00000131238, ENSG00000135218, ENSG00000130303, ENSG00000196230, ENSG00000196352, ENSG00000168918, ENSG00000028137, ENSG0000…	2.67525	4.01732e-07
GO:0005764~lysosome	ENSG00000129003, ENSG00000116209, ENSG00000103811, ENSG00000188186, ENSG00000151923, ENSG00000121966, ENSG00000160410, ENSG00000142867, ENSG00000185359, ENSG00000164733, ENSG00000162511, ENSG00000104774, ENSG00000075785, ENSG00000135535, ENSG00000134248, ENSG00000163131, ENSG00000030582, ENSG00000125538, ENSG00000026297, ENSG00000107521, ENSG00000107798, ENSG00000108523, ENSG00000104763, ENSG0000…	2.31996	4.07475e-07
GO:0008360~regulation of cell shape	ENSG00000131504, ENSG00000147010, ENSG00000049860, ENSG00000135046, ENSG00000177105, ENSG00000158985, ENSG00000136238, ENSG00000120899, ENSG00000119729, ENSG00000100345, ENSG00000101336, ENSG00000092820, ENSG00000160255, ENSG00000184922, ENSG00000277632, ENSG00000071127, ENSG00000146192, ENSG00000147065, ENSG00000128340, ENSG00000118680, ENSG00000197622, ENSG00000204482, ENSG00000101608, ENSG0000…	3.2497	4.92944e-07
R-HSA-1168372~Downstream signaling events of B Cell Receptor (BCR)	ENSG00000104365, ENSG00000138814, ENSG00000162924, ENSG00000133703, ENSG00000159377, ENSG00000198668, ENSG00000136930, ENSG00000099341, ENSG00000008018, ENSG00000055130, ENSG00000143933, ENSG00000088832, ENSG00000277791, ENSG00000142867, ENSG00000101182, ENSG00000041357, ENSG00000131196, ENSG00000150991, ENSG00000100906, ENSG00000170315, ENSG00000221983, ENSG00000143947, ENSG00000109320, ENSG0000…	3.55327	5.1194e-07
hsa04662:B cell receptor signaling pathway	ENSG00000104365, ENSG00000186818, ENSG00000239998, ENSG00000177885, ENSG00000138814, ENSG00000133703, ENSG00000111679, ENSG00000177606, ENSG00000131042, ENSG00000132155, ENSG00000136238, ENSG00000244482, ENSG00000165025, ENSG00000204577, ENSG00000142867, ENSG00000187116, ENSG00000100485, ENSG00000104972, ENSG00000128340, ENSG00000168918, ENSG00000155629, ENSG00000131196, ENSG00000170345, ENSG0000…	3.09771	5.32247e-07
GO:0030027~lamellipodium	ENSG00000042493, ENSG00000215301, ENSG00000111859, ENSG00000162704, ENSG00000136279, ENSG00000204472, ENSG00000136238, ENSG00000196405, ENSG00000136754, ENSG00000115355, ENSG00000110880, ENSG00000172725, ENSG00000205302, ENSG00000168036, ENSG00000120899, ENSG00000115091, ENSG00000023191, ENSG00000163466, ENSG00000070756, ENSG00000067560, ENSG00000129675, ENSG00000077549, ENSG00000146192, ENSG0000…	2.76361	5.60905e-07
hsa04612:Antigen processing and presentation	ENSG00000092010, ENSG00000127022, ENSG00000179583, ENSG00000044574, ENSG00000179344, ENSG00000168394, ENSG00000196126, ENSG00000198502, ENSG00000204592, ENSG00000204257, ENSG00000234745, ENSG00000204632, ENSG00000166710, ENSG00000109971, ENSG00000164733, ENSG00000019582, ENSG00000204287, ENSG00000179218, ENSG00000204525, ENSG00000163131, ENSG00000231925, ENSG00000204642, ENSG00000100911, ENSG0000…	3.24013	5.83336e-07
GO:0010494~cytoplasmic stress granule	ENSG00000215301, ENSG00000108424, ENSG00000185728, ENSG00000099622, ENSG00000009307, ENSG00000152601, ENSG00000110367, ENSG00000065978, ENSG00000151923, ENSG00000151846, ENSG00000147894, ENSG00000090621, ENSG00000257103, ENSG00000070756, ENSG00000128016, ENSG00000064393, ENSG00000149187, ENSG00000112531, ENSG00000067900, ENSG00000117523, ENSG00000151247, ENSG00000225663, ENSG00000143569, ENSG0000…	3.59457	6.16757e-07
R-HSA-75893~TNF signaling	ENSG00000023445, ENSG00000183735, ENSG00000072401, ENSG00000104365, ENSG00000151694, ENSG00000114316, ENSG00000003402, ENSG00000150991, ENSG00000110330, ENSG00000170315, ENSG00000165312, ENSG00000118503, ENSG00000083799, ENSG00000185651, ENSG00000221983, ENSG00000232810, ENSG00000143947, ENSG00000056558, ENSG00000106052, ENSG00000131508, ENSG00000109332, ENSG00000204628	3.84002	8.75127e-07
R-HSA-936440~Negative regulators of DDX58/IFIH1 signaling	ENSG00000183735, ENSG00000072401, ENSG00000131323, ENSG00000156587, ENSG00000197111, ENSG00000150991, ENSG00000115267, ENSG00000170315, ENSG00000118503, ENSG00000083799, ENSG00000221983, ENSG00000143947, ENSG00000106052, ENSG00000131508, ENSG00000109332, ENSG00000140853, ENSG00000107201	4.83245	9.47811e-07
R-HSA-446652~Interleukin-1 family signaling	ENSG00000104365, ENSG00000166949, ENSG00000090376, ENSG00000111679, ENSG00000159377, ENSG00000136930, ENSG00000099341, ENSG00000008018, ENSG00000134070, ENSG00000077150, ENSG00000163221, ENSG00000055130, ENSG00000168610, ENSG00000277791, ENSG00000100387, ENSG00000167207, ENSG00000183735, ENSG00000101182, ENSG00000104312, ENSG00000175354, ENSG00000072135, ENSG00000107968, ENSG00000041357, ENSG0000…	2.62942	1.17769e-06
GO:0099523~presynaptic cytosol	ENSG00000131238, ENSG00000089280, ENSG00000188906, ENSG00000197386, ENSG00000198668, ENSG00000144746, ENSG00000143933, ENSG00000116030, ENSG00000147894, ENSG00000188612, ENSG00000166501, ENSG00000033800, ENSG00000109971	6.98176	1.27499e-06
GO:0032731~positive regulation of interleukin-1 beta production	ENSG00000091592, ENSG00000089041, ENSG00000136869, ENSG00000239998, ENSG00000135218, ENSG00000104312, ENSG00000103490, ENSG00000166949, ENSG00000172243, ENSG00000120738, ENSG00000204397, ENSG00000156515, ENSG00000137752, ENSG00000172936, ENSG00000011600, ENSG00000168610, ENSG00000232810, ENSG00000162711, ENSG00000187116, ENSG00000105483, ENSG00000167207, ENSG00000277632	4.46037	1.33786e-06
R-HSA-168164~Toll Like Receptor 3 (TLR3) Cascade	ENSG00000072401, ENSG00000104365, ENSG00000131323, ENSG00000068305, ENSG00000177606, ENSG00000113575, ENSG00000134070, ENSG00000077150, ENSG00000163221, ENSG00000055130, ENSG00000034152, ENSG00000109332, ENSG00000167207, ENSG00000127666, ENSG00000023445, ENSG00000183735, ENSG00000104312, ENSG00000114738, ENSG00000107968, ENSG00000170345, ENSG00000150991, ENSG00000110330, ENSG00000100906, ENSG0000…	2.90966	1.43338e-06
R-HSA-5663213~RHO GTPases Activate WASPs and WAVEs	ENSG00000177885, ENSG00000075624, ENSG00000015285, ENSG00000162704, ENSG00000115935, ENSG00000111229, ENSG00000241553, ENSG00000136238, ENSG00000136754, ENSG00000158195, ENSG00000123338, ENSG00000130429, ENSG00000115091, ENSG00000138071, ENSG00000070831, ENSG00000163466, ENSG00000184009	4.69821	1.49895e-06
R-HSA-9711123~Cellular response to chemical stress	ENSG00000177200, ENSG00000101294, ENSG00000127184, ENSG00000128272, ENSG00000159377, ENSG00000116701, ENSG00000084207, ENSG00000135940, ENSG00000136930, ENSG00000099341, ENSG00000008018, ENSG00000116044, ENSG00000165168, ENSG00000055130, ENSG00000168610, ENSG00000117592, ENSG00000204435, ENSG00000162711, ENSG00000277791, ENSG00000100365, ENSG00000100387, ENSG00000140941, ENSG00000126432, ENSG0000…	2.31142	1.56958e-06
GO:0005886~plasma membrane	ENSG00000070961, ENSG00000121281, ENSG00000077238, ENSG00000115956, ENSG00000065135, ENSG00000170571, ENSG00000009307, ENSG00000111596, ENSG00000180370, ENSG00000134352, ENSG00000169228, ENSG00000101439, ENSG00000101558, ENSG00000168374, ENSG00000204435, ENSG00000109270, ENSG00000102524, ENSG00000185950, ENSG00000100345, ENSG00000107099, ENSG00000070831, ENSG00000067560, ENSG00000135218, ENSG0000…	1.22376	1.60849e-06
R-HSA-202424~Downstream TCR signaling	ENSG00000072401, ENSG00000104365, ENSG00000179344, ENSG00000159377, ENSG00000196126, ENSG00000198502, ENSG00000171862, ENSG00000136930, ENSG00000099341, ENSG00000008018, ENSG00000055130, ENSG00000277791, ENSG00000142867, ENSG00000101182, ENSG00000104312, ENSG00000168918, ENSG00000041357, ENSG00000204287, ENSG00000150991, ENSG00000100906, ENSG00000170315, ENSG00000221983, ENSG00000143947, ENSG0000…	3.16032	1.80696e-06
R-HSA-168188~Toll Like Receptor TLR6:TLR2 Cascade	ENSG00000104365, ENSG00000090376, ENSG00000068305, ENSG00000177606, ENSG00000113575, ENSG00000154589, ENSG00000134070, ENSG00000077150, ENSG00000163220, ENSG00000163221, ENSG00000137462, ENSG00000055130, ENSG00000034152, ENSG00000167207, ENSG00000136869, ENSG00000135218, ENSG00000104312, ENSG00000114738, ENSG00000107968, ENSG00000170345, ENSG00000150991, ENSG00000197329, ENSG00000100906, ENSG0000…	2.81746	1.8231e-06
R-HSA-166058~MyD88:MAL(TIRAP) cascade initiated on plasma membrane	ENSG00000104365, ENSG00000090376, ENSG00000068305, ENSG00000177606, ENSG00000113575, ENSG00000154589, ENSG00000134070, ENSG00000077150, ENSG00000163220, ENSG00000163221, ENSG00000137462, ENSG00000055130, ENSG00000034152, ENSG00000167207, ENSG00000136869, ENSG00000135218, ENSG00000104312, ENSG00000114738, ENSG00000107968, ENSG00000170345, ENSG00000150991, ENSG00000197329, ENSG00000100906, ENSG0000…	2.81746	1.8231e-06
GO:0048471~perinuclear region of cytoplasm	ENSG00000163719, ENSG00000105993, ENSG00000131446, ENSG00000101150, ENSG00000023892, ENSG00000135124, ENSG00000004059, ENSG00000180370, ENSG00000204472, ENSG00000172354, ENSG00000166794, ENSG00000128918, ENSG00000117298, ENSG00000137100, ENSG00000008294, ENSG00000101558, ENSG00000102524, ENSG00000166913, ENSG00000092820, ENSG00000184588, ENSG00000142867, ENSG00000109670, ENSG00000054967, ENSG0000…	1.75236	1.87358e-06
GO:0007249~canonical NF-kappaB signal transduction	ENSG00000023445, ENSG00000183735, ENSG00000104365, ENSG00000069399, ENSG00000104312, ENSG00000162924, ENSG00000104856, ENSG00000067900, ENSG00000005339, ENSG00000151651, ENSG00000110330, ENSG00000100906, ENSG00000134070, ENSG00000077150, ENSG00000136560, ENSG00000109320, ENSG00000142867, ENSG00000101265	5.35245	1.87768e-06
GO:0000932~P-body	ENSG00000185728, ENSG00000009307, ENSG00000111596, ENSG00000114127, ENSG00000110367, ENSG00000152520, ENSG00000198900, ENSG00000065978, ENSG00000185650, ENSG00000147894, ENSG00000125107, ENSG00000272886, ENSG00000257103, ENSG00000128016, ENSG00000130520, ENSG00000128383, ENSG00000041357, ENSG00000123908, ENSG00000151247, ENSG00000189266, ENSG00000168002, ENSG00000100354, ENSG00000146278, ENSG0000…	3.49088	1.97913e-06
R-HSA-5357801~Programmed Cell Death	ENSG00000108424, ENSG00000136279, ENSG00000159377, ENSG00000180370, ENSG00000026025, ENSG00000003402, ENSG00000136930, ENSG00000099341, ENSG00000154589, ENSG00000008018, ENSG00000168610, ENSG00000168036, ENSG00000185651, ENSG00000125347, ENSG00000166913, ENSG00000087088, ENSG00000277791, ENSG00000015475, ENSG00000127666, ENSG00000023445, ENSG00000136869, ENSG00000105401, ENSG00000101182, ENSG0000…	2.28831	2.05832e-06
R-HSA-937041~IKK complex recruitment mediated by RIP1	ENSG00000023445, ENSG00000072401, ENSG00000104365, ENSG00000136869, ENSG00000150991, ENSG00000110330, ENSG00000154589, ENSG00000170458, ENSG00000170315, ENSG00000221983, ENSG00000143947, ENSG00000131508, ENSG00000109332, ENSG00000127666	5.57153	2.26822e-06
R-HSA-2682334~EPH-Ephrin signaling	ENSG00000162704, ENSG00000180370, ENSG00000042753, ENSG00000137845, ENSG00000241553, ENSG00000136238, ENSG00000100345, ENSG00000130429, ENSG00000115091, ENSG00000138071, ENSG00000070831, ENSG00000163466, ENSG00000184009, ENSG00000161203, ENSG00000067560, ENSG00000075624, ENSG00000162736, ENSG00000092841, ENSG00000111229, ENSG00000118680, ENSG00000067900, ENSG00000080815, ENSG00000137575, ENSG0000…	3.028	2.55075e-06
R-HSA-9824878~Regulation of TBK1, IKKÎµ (IKBKE)-mediated activation of IRF3, IRF7	ENSG00000183735, ENSG00000170458, ENSG00000170315, ENSG00000131323, ENSG00000136869, ENSG00000136560, ENSG00000221983, ENSG00000143947, ENSG00000150991, ENSG00000127666, ENSG00000154589	7.29605	2.58342e-06
R-HSA-1266738~Developmental Biology	ENSG00000177885, ENSG00000181222, ENSG00000162704, ENSG00000110700, ENSG00000133703, ENSG00000111596, ENSG00000180370, ENSG00000114861, ENSG00000075292, ENSG00000142541, ENSG00000204435, ENSG00000121966, ENSG00000100345, ENSG00000130429, ENSG00000185950, ENSG00000070831, ENSG00000124795, ENSG00000067560, ENSG00000135218, ENSG00000075624, ENSG00000111229, ENSG00000118680, ENSG00000115268, ENSG0000…	1.40702	2.58804e-06
hsa05161:Hepatitis B	ENSG00000104365, ENSG00000131323, ENSG00000215301, ENSG00000177885, ENSG00000166949, ENSG00000133703, ENSG00000128272, ENSG00000115415, ENSG00000177606, ENSG00000112242, ENSG00000132155, ENSG00000137462, ENSG00000168610, ENSG00000034152, ENSG00000120899, ENSG00000166913, ENSG00000087088, ENSG00000015475, ENSG00000169429, ENSG00000100485, ENSG00000127666, ENSG00000162434, ENSG00000183735, ENSG0000…	2.38537	2.72431e-06
R-HSA-76002~Platelet activation, signaling and aggregation	ENSG00000153310, ENSG00000076944, ENSG00000177885, ENSG00000135404, ENSG00000111679, ENSG00000065135, ENSG00000115956, ENSG00000043462, ENSG00000198668, ENSG00000172354, ENSG00000165025, ENSG00000103653, ENSG00000070831, ENSG00000067560, ENSG00000135218, ENSG00000196396, ENSG00000174021, ENSG00000197766, ENSG00000197249, ENSG00000261371, ENSG00000077044, ENSG00000158710, ENSG00000116473, ENSG0000…	2.08062	2.8951e-06
R-HSA-2029482~Regulation of actin dynamics for phagocytic cup formation	ENSG00000177885, ENSG00000075624, ENSG00000015285, ENSG00000162704, ENSG00000115935, ENSG00000111229, ENSG00000099331, ENSG00000241553, ENSG00000136238, ENSG00000136754, ENSG00000143226, ENSG00000172757, ENSG00000165025, ENSG00000158195, ENSG00000123338, ENSG00000130429, ENSG00000115091, ENSG00000100345, ENSG00000138071, ENSG00000070831, ENSG00000163466, ENSG00000184009	3.58822	2.8951e-06
GO:0016282~eukaryotic 43S preinitiation complex	ENSG00000178982, ENSG00000100129, ENSG00000130811, ENSG00000184110, ENSG00000107581, ENSG00000104408, ENSG00000173674, ENSG00000114784, ENSG00000173812, ENSG00000175390, ENSG00000147677	8.08414	3.10247e-06
GO:0001891~phagocytic cup	ENSG00000110934, ENSG00000136869, ENSG00000204472, ENSG00000135046, ENSG00000168461, ENSG00000136167, ENSG00000158985, ENSG00000136286, ENSG00000102879, ENSG00000232810, ENSG00000204628, ENSG00000166523, ENSG00000079805	6.48306	3.11971e-06
R-HSA-168179~Toll Like Receptor TLR1:TLR2 Cascade	ENSG00000104365, ENSG00000090376, ENSG00000068305, ENSG00000177606, ENSG00000113575, ENSG00000154589, ENSG00000134070, ENSG00000077150, ENSG00000163220, ENSG00000163221, ENSG00000137462, ENSG00000055130, ENSG00000034152, ENSG00000167207, ENSG00000136869, ENSG00000135218, ENSG00000104312, ENSG00000114738, ENSG00000107968, ENSG00000170345, ENSG00000150991, ENSG00000197329, ENSG00000100906, ENSG0000…	2.74459	3.18443e-06
R-HSA-181438~Toll Like Receptor 2 (TLR2) Cascade	ENSG00000104365, ENSG00000090376, ENSG00000068305, ENSG00000177606, ENSG00000113575, ENSG00000154589, ENSG00000134070, ENSG00000077150, ENSG00000163220, ENSG00000163221, ENSG00000137462, ENSG00000055130, ENSG00000034152, ENSG00000167207, ENSG00000136869, ENSG00000135218, ENSG00000104312, ENSG00000114738, ENSG00000107968, ENSG00000170345, ENSG00000150991, ENSG00000197329, ENSG00000100906, ENSG0000…	2.74459	3.18443e-06
hsa04670:Leukocyte transendothelial migration	ENSG00000065135, ENSG00000116701, ENSG00000005844, ENSG00000136238, ENSG00000115232, ENSG00000165168, ENSG00000168036, ENSG00000266094, ENSG00000120899, ENSG00000121966, ENSG00000092820, ENSG00000160255, ENSG00000100365, ENSG00000070831, ENSG00000184009, ENSG00000067560, ENSG00000158517, ENSG00000075624, ENSG00000147065, ENSG00000128340, ENSG00000118680, ENSG00000067900, ENSG00000261371, ENSG0000…	2.68149	3.27847e-06
R-HSA-168643~Nucleotide-binding domain, leucine rich repeat containing receptor (NLR) signaling pathways	ENSG00000023445, ENSG00000091592, ENSG00000104365, ENSG00000089041, ENSG00000104312, ENSG00000103490, ENSG00000265972, ENSG00000196954, ENSG00000150991, ENSG00000137752, ENSG00000110330, ENSG00000134070, ENSG00000077150, ENSG00000170315, ENSG00000118503, ENSG00000083799, ENSG00000221983, ENSG00000143947, ENSG00000109320, ENSG00000162711, ENSG00000167207	3.66548	3.83137e-06
GO:0042470~melanosome	ENSG00000042493, ENSG00000104388, ENSG00000135404, ENSG00000044574, ENSG00000136238, ENSG00000166794, ENSG00000147416, ENSG00000122359, ENSG00000089248, ENSG00000166913, ENSG00000109971, ENSG00000164733, ENSG00000162736, ENSG00000163902, ENSG00000138069, ENSG00000137575, ENSG00000137312, ENSG00000069849, ENSG00000166340, ENSG00000168003, ENSG00000164924, ENSG00000120063, ENSG00000163399, ENSG0000…	3.35661	4.0731e-06
hsa05145:Toxoplasmosis	ENSG00000104365, ENSG00000110324, ENSG00000179583, ENSG00000179344, ENSG00000065135, ENSG00000141506, ENSG00000115415, ENSG00000196126, ENSG00000027697, ENSG00000198502, ENSG00000154589, ENSG00000137462, ENSG00000168610, ENSG00000204257, ENSG00000034152, ENSG00000109971, ENSG00000162434, ENSG00000023445, ENSG00000136869, ENSG00000105329, ENSG00000243646, ENSG00000204287, ENSG00000159128, ENSG0000…	2.69047	4.60103e-06
hsa05235:PD-L1 expression and PD-1 checkpoint pathway in cancer	ENSG00000104365, ENSG00000138814, ENSG00000133703, ENSG00000111679, ENSG00000115415, ENSG00000177606, ENSG00000027697, ENSG00000132155, ENSG00000171862, ENSG00000137462, ENSG00000168610, ENSG00000034152, ENSG00000100644, ENSG00000204435, ENSG00000127666, ENSG00000162434, ENSG00000136869, ENSG00000131196, ENSG00000159128, ENSG00000170345, ENSG00000100906, ENSG00000172936, ENSG00000143924, ENSG0000…	2.91612	5.17116e-06
GO:0032757~positive regulation of interleukin-8 production	ENSG00000019582, ENSG00000126262, ENSG00000136869, ENSG00000239998, ENSG00000103490, ENSG00000116815, ENSG00000172243, ENSG00000138069, ENSG00000134248, ENSG00000170458, ENSG00000172936, ENSG00000137462, ENSG00000165025, ENSG00000168610, ENSG00000125538, ENSG00000232810, ENSG00000142867, ENSG00000189403, ENSG00000085265, ENSG00000167207, ENSG00000107201	4.32313	5.36598e-06
GO:0003743~translation initiation factor activity	ENSG00000178982, ENSG00000130741, ENSG00000180574, ENSG00000130811, ENSG00000110321, ENSG00000104408, ENSG00000173674, ENSG00000114784, ENSG00000173812, ENSG00000151247, ENSG00000123908, ENSG00000100129, ENSG00000184110, ENSG00000063046, ENSG00000107581, ENSG00000100664, ENSG00000106682, ENSG00000175390, ENSG00000144895, ENSG00000147677	4.41137	5.53647e-06
R-HSA-195258~RHO GTPase Effectors	ENSG00000177885, ENSG00000162704, ENSG00000180370, ENSG00000198668, ENSG00000113575, ENSG00000196405, ENSG00000163041, ENSG00000119729, ENSG00000100345, ENSG00000166913, ENSG00000130429, ENSG00000138071, ENSG00000070831, ENSG00000067560, ENSG00000158517, ENSG00000075624, ENSG00000015285, ENSG00000111229, ENSG00000118680, ENSG00000143546, ENSG00000172757, ENSG00000158195, ENSG00000131504, ENSG0000…	1.92269	6.249e-06
R-HSA-9020702~Interleukin-1 signaling	ENSG00000104365, ENSG00000090376, ENSG00000159377, ENSG00000136930, ENSG00000099341, ENSG00000008018, ENSG00000134070, ENSG00000077150, ENSG00000163221, ENSG00000055130, ENSG00000277791, ENSG00000100387, ENSG00000167207, ENSG00000101182, ENSG00000104312, ENSG00000107968, ENSG00000041357, ENSG00000150991, ENSG00000136689, ENSG00000197329, ENSG00000100906, ENSG00000172936, ENSG00000170315, ENSG0000…	2.82868	6.46449e-06
R-HSA-9635486~Infection with Mycobacterium tuberculosis	ENSG00000074800, ENSG00000108424, ENSG00000075785, ENSG00000150991, ENSG00000173821, ENSG00000170315, ENSG00000137462, ENSG00000116560, ENSG00000102879, ENSG00000221983, ENSG00000143947, ENSG00000166710, ENSG00000185359, ENSG00000102144	5.15882	6.50862e-06
R-HSA-6785807~Interleukin-4 and Interleukin-13 signaling	ENSG00000113916, ENSG00000073756, ENSG00000077238, ENSG00000115415, ENSG00000135046, ENSG00000026025, ENSG00000171223, ENSG00000168610, ENSG00000100644, ENSG00000160255, ENSG00000169429, ENSG00000102265, ENSG00000109971, ENSG00000162434, ENSG00000135218, ENSG00000160712, ENSG00000105329, ENSG00000028137, ENSG00000170345, ENSG00000118689, ENSG00000137193, ENSG00000012779, ENSG00000125538, ENSG0000…	2.76365	6.63338e-06
GO:0030593~neutrophil chemotaxis	ENSG00000158869, ENSG00000197405, ENSG00000131981, ENSG00000119535, ENSG00000166794, ENSG00000163220, ENSG00000143546, ENSG00000163221, ENSG00000165025, ENSG00000125538, ENSG00000160593, ENSG00000123338, ENSG00000171608, ENSG00000124731, ENSG00000160255, ENSG00000124126, ENSG00000184588, ENSG00000081041, ENSG00000169429, ENSG00000277632	4.46037	6.79622e-06
hsa04659:Th17 cell differentiation	ENSG00000104365, ENSG00000106546, ENSG00000138814, ENSG00000077238, ENSG00000166949, ENSG00000179344, ENSG00000115415, ENSG00000177606, ENSG00000196126, ENSG00000027697, ENSG00000134352, ENSG00000198502, ENSG00000168610, ENSG00000204257, ENSG00000100644, ENSG00000162434, ENSG00000160712, ENSG00000105329, ENSG00000131196, ENSG00000204287, ENSG00000159128, ENSG00000170345, ENSG00000100906, ENSG0000…	2.67534	7.43074e-06
hsa05416:Viral myocarditis	ENSG00000075624, ENSG00000196352, ENSG00000128340, ENSG00000179344, ENSG00000110321, ENSG00000005844, ENSG00000196126, ENSG00000204287, ENSG00000198502, ENSG00000136238, ENSG00000204592, ENSG00000204525, ENSG00000204257, ENSG00000204642, ENSG00000206503, ENSG00000234745, ENSG00000204632, ENSG00000231389, ENSG00000160255, ENSG00000015475, ENSG00000010810, ENSG00000090339, ENSG00000184009	3.19384	7.43074e-06
R-HSA-2029480~Fcgamma receptor (FCGR) dependent phagocytosis	ENSG00000177885, ENSG00000162704, ENSG00000115935, ENSG00000241553, ENSG00000136238, ENSG00000136754, ENSG00000165025, ENSG00000100345, ENSG00000130429, ENSG00000101336, ENSG00000115091, ENSG00000138071, ENSG00000070831, ENSG00000163466, ENSG00000184009, ENSG00000075624, ENSG00000015285, ENSG00000111229, ENSG00000099331, ENSG00000143226, ENSG00000172757, ENSG00000158195, ENSG00000123338, ENSG0000…	3.00788	7.88708e-06
R-HSA-5218859~Regulated Necrosis	ENSG00000023445, ENSG00000105401, ENSG00000130724, ENSG00000147162, ENSG00000003402, ENSG00000196954, ENSG00000137575, ENSG00000150991, ENSG00000137752, ENSG00000137312, ENSG00000197329, ENSG00000110330, ENSG00000170315, ENSG00000125538, ENSG00000185651, ENSG00000221983, ENSG00000143947, ENSG00000120889, ENSG00000125347, ENSG00000087088, ENSG00000189403	3.4822	9.37251e-06
R-HSA-9013149~RAC1 GTPase cycle	ENSG00000134516, ENSG00000092531, ENSG00000023892, ENSG00000135905, ENSG00000115935, ENSG00000180370, ENSG00000116701, ENSG00000136238, ENSG00000136754, ENSG00000165168, ENSG00000089820, ENSG00000164691, ENSG00000123329, ENSG00000143815, ENSG00000149357, ENSG00000100365, ENSG00000107099, ENSG00000070831, ENSG00000147459, ENSG00000180448, ENSG00000100485, ENSG00000184922, ENSG00000090924, ENSG0000…	2.25873	9.66072e-06
hsa04666:Fc gamma R-mediated phagocytosis	ENSG00000162704, ENSG00000081237, ENSG00000241553, ENSG00000132155, ENSG00000136238, ENSG00000165025, ENSG00000130429, ENSG00000101336, ENSG00000115091, ENSG00000138071, ENSG00000070831, ENSG00000163466, ENSG00000176170, ENSG00000033327, ENSG00000079805, ENSG00000158517, ENSG00000015285, ENSG00000128340, ENSG00000111229, ENSG00000168918, ENSG00000143226, ENSG00000172757, ENSG00000158195, ENSG0000…	2.7492	9.69038e-06
hsa05321:Inflammatory bowel disease	ENSG00000136869, ENSG00000077238, ENSG00000166949, ENSG00000179344, ENSG00000105329, ENSG00000115415, ENSG00000177606, ENSG00000196126, ENSG00000027697, ENSG00000131196, ENSG00000204287, ENSG00000198502, ENSG00000159128, ENSG00000137462, ENSG00000168610, ENSG00000125538, ENSG00000204257, ENSG00000232810, ENSG00000109320, ENSG00000231389, ENSG00000167207, ENSG00000166888	3.24013	9.69038e-06
R-HSA-5602358~Diseases associated with the TLR signaling cascade	ENSG00000104365, ENSG00000131323, ENSG00000136869, ENSG00000135218, ENSG00000100906, ENSG00000154589, ENSG00000077150, ENSG00000170458, ENSG00000172936, ENSG00000163220, ENSG00000143546, ENSG00000137462, ENSG00000109320, ENSG00000189403, ENSG00000127666	4.66367	9.73805e-06
R-HSA-5260271~Diseases of Immune System	ENSG00000104365, ENSG00000131323, ENSG00000136869, ENSG00000135218, ENSG00000100906, ENSG00000154589, ENSG00000077150, ENSG00000170458, ENSG00000172936, ENSG00000163220, ENSG00000143546, ENSG00000137462, ENSG00000109320, ENSG00000189403, ENSG00000127666	4.66367	9.73805e-06
GO:0031267~small GTPase binding	ENSG00000153310, ENSG00000134516, ENSG00000108424, ENSG00000152061, ENSG00000180370, ENSG00000173327, ENSG00000170776, ENSG00000165029, ENSG00000090924, ENSG00000073921, ENSG00000111348, ENSG00000015285, ENSG00000132669, ENSG00000075785, ENSG00000099331, ENSG00000005810, ENSG00000116473, ENSG00000163171, ENSG00000104093, ENSG00000184014, ENSG00000105063, ENSG00000057608, ENSG00000131504, ENSG0000…	2.25745	9.74487e-06
hsa05134:Legionellosis	ENSG00000136869, ENSG00000103490, ENSG00000156508, ENSG00000138069, ENSG00000137752, ENSG00000100906, ENSG00000077150, ENSG00000170458, ENSG00000172936, ENSG00000137462, ENSG00000079332, ENSG00000125538, ENSG00000232810, ENSG00000109320, ENSG00000160255, ENSG00000013441, ENSG00000081041, ENSG00000143761, ENSG00000169429, ENSG00000109971	3.47157	9.79407e-06
R-HSA-9006934~Signaling by Receptor Tyrosine Kinases	ENSG00000151694, ENSG00000177885, ENSG00000181222, ENSG00000133703, ENSG00000111679, ENSG00000099783, ENSG00000180370, ENSG00000135486, ENSG00000171223, ENSG00000198668, ENSG00000113575, ENSG00000117410, ENSG00000168610, ENSG00000118515, ENSG00000151923, ENSG00000185950, ENSG00000166913, ENSG00000087088, ENSG00000103653, ENSG00000070831, ENSG00000185359, ENSG00000067560, ENSG00000130522, ENSG0000…	1.67682	9.91392e-06
GO:0060907~positive regulation of macrophage cytokine production	ENSG00000089041, ENSG00000019582, ENSG00000136869, ENSG00000104972, ENSG00000135218, ENSG00000104312, ENSG00000103490, ENSG00000115310, ENSG00000172936, ENSG00000204632, ENSG00000167207, ENSG00000127666, ENSG00000162511	6.95818	1.06954e-05
R-HSA-168928~DDX58/IFIH1-mediated induction of interferon-alpha/beta	ENSG00000072401, ENSG00000104365, ENSG00000131323, ENSG00000156587, ENSG00000197111, ENSG00000077150, ENSG00000163221, ENSG00000109332, ENSG00000183735, ENSG00000005339, ENSG00000150991, ENSG00000115267, ENSG00000100906, ENSG00000170315, ENSG00000118503, ENSG00000083799, ENSG00000136560, ENSG00000221983, ENSG00000143947, ENSG00000131508, ENSG00000109320, ENSG00000106052, ENSG00000140853, ENSG0000…	3.03328	1.09174e-05
GO:0000122~negative regulation of transcription by RNA polymerase II	ENSG00000074800, ENSG00000111596, ENSG00000196843, ENSG00000114861, ENSG00000138433, ENSG00000198625, ENSG00000165140, ENSG00000124831, ENSG00000139083, ENSG00000135218, ENSG00000113648, ENSG00000175354, ENSG00000047410, ENSG00000005339, ENSG00000135334, ENSG00000186350, ENSG00000118689, ENSG00000100219, ENSG00000173846, ENSG00000086102, ENSG00000168264, ENSG00000100697, ENSG00000131408, ENSG0000…	1.6482	1.14344e-05
GO:0043065~positive regulation of apoptotic process	ENSG00000073756, ENSG00000103490, ENSG00000128272, ENSG00000099860, ENSG00000177606, ENSG00000173327, ENSG00000128918, ENSG00000145779, ENSG00000163563, ENSG00000163602, ENSG00000087088, ENSG00000142867, ENSG00000100300, ENSG00000015475, ENSG00000104972, ENSG00000003756, ENSG00000265972, ENSG00000198218, ENSG00000118689, ENSG00000141682, ENSG00000029363, ENSG00000137154, ENSG00000120889, ENSG0000…	2.20973	1.14344e-05
GO:0005768~endosome	ENSG00000105355, ENSG00000131323, ENSG00000177885, ENSG00000105514, ENSG00000122490, ENSG00000135046, ENSG00000169228, ENSG00000136051, ENSG00000117298, ENSG00000082996, ENSG00000092820, ENSG00000100266, ENSG00000185359, ENSG00000127666, ENSG00000104660, ENSG00000162434, ENSG00000165029, ENSG00000074319, ENSG00000067560, ENSG00000075785, ENSG00000155926, ENSG00000159720, ENSG00000135535, ENSG0000…	2.15161	1.173e-05
hsa05323:Rheumatoid arthritis	ENSG00000179344, ENSG00000276085, ENSG00000177606, ENSG00000005844, ENSG00000196126, ENSG00000198502, ENSG00000131100, ENSG00000117410, ENSG00000147416, ENSG00000137462, ENSG00000204257, ENSG00000102524, ENSG00000160255, ENSG00000081041, ENSG00000169429, ENSG00000110719, ENSG00000277632, ENSG00000136869, ENSG00000105329, ENSG00000159720, ENSG00000204287, ENSG00000170345, ENSG00000125538, ENSG0000…	2.76264	1.32636e-05
R-HSA-9013694~Signaling by NOTCH4	ENSG00000101182, ENSG00000162736, ENSG00000166949, ENSG00000159377, ENSG00000041357, ENSG00000137845, ENSG00000005339, ENSG00000150991, ENSG00000080815, ENSG00000136930, ENSG00000099341, ENSG00000008018, ENSG00000170315, ENSG00000055130, ENSG00000117362, ENSG00000134250, ENSG00000100603, ENSG00000221983, ENSG00000143947, ENSG00000277791, ENSG00000164924, ENSG00000100387, ENSG00000109670	3.1782	1.36751e-05
R-HSA-877312~Regulation of IFNG signaling	ENSG00000196396, ENSG00000175354, ENSG00000116030, ENSG00000111679, ENSG00000115415, ENSG00000027697, ENSG00000159128, ENSG00000184557, ENSG00000033800, ENSG00000162434	7.10654	1.46543e-05
hsa05014:Amyotrophic lateral sclerosis	ENSG00000127540, ENSG00000099624, ENSG00000127184, ENSG00000128272, ENSG00000159377, ENSG00000135486, ENSG00000115875, ENSG00000138279, ENSG00000136930, ENSG00000008018, ENSG00000099341, ENSG00000137100, ENSG00000034152, ENSG00000112081, ENSG00000087088, ENSG00000015475, ENSG00000233276, ENSG00000101182, ENSG00000075624, ENSG00000196230, ENSG00000047410, ENSG00000154518, ENSG00000041357, ENSG0000…	1.78164	1.49037e-05
R-HSA-447115~Interleukin-12 family signaling	ENSG00000177156, ENSG00000127022, ENSG00000131876, ENSG00000150593, ENSG00000147065, ENSG00000115415, ENSG00000180370, ENSG00000136167, ENSG00000064666, ENSG00000134352, ENSG00000152795, ENSG00000116489, ENSG00000172757, ENSG00000168610, ENSG00000100911, ENSG00000070831, ENSG00000148834, ENSG00000143761, ENSG00000127314, ENSG00000162434	3.49093	1.65256e-05
GO:0003779~actin binding	ENSG00000266714, ENSG00000130755, ENSG00000162704, ENSG00000130592, ENSG00000116489, ENSG00000196405, ENSG00000115355, ENSG00000141298, ENSG00000152818, ENSG00000121966, ENSG00000100345, ENSG00000130429, ENSG00000092820, ENSG00000138071, ENSG00000167207, ENSG00000142347, ENSG00000153187, ENSG00000177731, ENSG00000015285, ENSG00000147065, ENSG00000196154, ENSG00000111229, ENSG00000099331, ENSG0000…	2.13655	1.71774e-05
R-HSA-9824439~Bacterial Infection Pathways	ENSG00000074800, ENSG00000108424, ENSG00000177885, ENSG00000147010, ENSG00000220205, ENSG00000075785, ENSG00000198668, ENSG00000150991, ENSG00000173821, ENSG00000085832, ENSG00000170315, ENSG00000137462, ENSG00000116560, ENSG00000143933, ENSG00000034152, ENSG00000102879, ENSG00000168036, ENSG00000221983, ENSG00000143947, ENSG00000167658, ENSG00000166710, ENSG00000185359, ENSG00000102144	3.13466	1.73128e-05
GO:0051015~actin filament binding	ENSG00000042493, ENSG00000180353, ENSG00000162704, ENSG00000136279, ENSG00000167460, ENSG00000204472, ENSG00000152229, ENSG00000241553, ENSG00000064666, ENSG00000116489, ENSG00000110880, ENSG00000136490, ENSG00000172725, ENSG00000100345, ENSG00000130429, ENSG00000115091, ENSG00000092820, ENSG00000138071, ENSG00000104164, ENSG00000163466, ENSG00000142347, ENSG00000184922, ENSG00000103187, ENSG0000…	2.4292	1.8127e-05
R-HSA-9705671~SARS-CoV-2 activates/modulates innate and adaptive immune responses	ENSG00000104365, ENSG00000131323, ENSG00000111679, ENSG00000115415, ENSG00000204592, ENSG00000134070, ENSG00000137462, ENSG00000234745, ENSG00000204632, ENSG00000159110, ENSG00000162711, ENSG00000167207, ENSG00000166710, ENSG00000162434, ENSG00000110713, ENSG00000183735, ENSG00000153201, ENSG00000104312, ENSG00000047410, ENSG00000170581, ENSG00000005339, ENSG00000150991, ENSG00000115267, ENSG0000…	2.52677	1.94615e-05
GO:0030036~actin cytoskeleton organization	ENSG00000105993, ENSG00000113916, ENSG00000134516, ENSG00000177885, ENSG00000131504, ENSG00000162704, ENSG00000133703, ENSG00000115956, ENSG00000135046, ENSG00000196588, ENSG00000177105, ENSG00000136238, ENSG00000116489, ENSG00000141298, ENSG00000172725, ENSG00000100345, ENSG00000092820, ENSG00000100266, ENSG00000070831, ENSG00000067560, ENSG00000077549, ENSG00000017260, ENSG00000146192, ENSG0000…	2.46494	1.94993e-05
GO:0045259~proton-transporting ATP synthase complex	ENSG00000124172, ENSG00000110955, ENSG00000167863, ENSG00000135390, ENSG00000156411, ENSG00000241468, ENSG00000099624, ENSG00000167283, ENSG00000116459, ENSG00000169020	7.75751	2.07307e-05
GO:0033290~eukaryotic 48S preinitiation complex	ENSG00000178982, ENSG00000100129, ENSG00000130811, ENSG00000184110, ENSG00000107581, ENSG00000104408, ENSG00000173674, ENSG00000173812, ENSG00000175390, ENSG00000147677	7.75751	2.07307e-05
GO:0019882~antigen processing and presentation	ENSG00000019582, ENSG00000179344, ENSG00000103811, ENSG00000104856, ENSG00000204264, ENSG00000196126, ENSG00000204287, ENSG00000198502, ENSG00000204592, ENSG00000204525, ENSG00000163131, ENSG00000204257, ENSG00000204642, ENSG00000206503, ENSG00000234745, ENSG00000231389, ENSG00000166128	4.83998	2.19661e-05
R-HSA-512988~Interleukin-3, Interleukin-5 and GM-CSF signaling	ENSG00000177885, ENSG00000168918, ENSG00000111679, ENSG00000198223, ENSG00000150991, ENSG00000170315, ENSG00000165025, ENSG00000221983, ENSG00000171608, ENSG00000143947, ENSG00000101336, ENSG00000100368, ENSG00000254087, ENSG00000164924, ENSG00000107263, ENSG00000010810, ENSG00000033327, ENSG00000162434	3.73093	2.21254e-05
R-HSA-975138~TRAF6 mediated induction of NFkB and MAP kinases upon TLR7/8 or 9 activation	ENSG00000104365, ENSG00000068305, ENSG00000177606, ENSG00000113575, ENSG00000154589, ENSG00000134070, ENSG00000077150, ENSG00000163221, ENSG00000055130, ENSG00000034152, ENSG00000167207, ENSG00000127666, ENSG00000136869, ENSG00000104312, ENSG00000114738, ENSG00000107968, ENSG00000170345, ENSG00000150991, ENSG00000197329, ENSG00000100906, ENSG00000172936, ENSG00000170315, ENSG00000170458, ENSG0000…	2.70462	2.4046e-05
GO:0042981~regulation of apoptotic process	ENSG00000149273, ENSG00000131323, ENSG00000069399, ENSG00000103490, ENSG00000111679, ENSG00000128272, ENSG00000213523, ENSG00000115415, ENSG00000204397, ENSG00000003402, ENSG00000132155, ENSG00000115310, ENSG00000163660, ENSG00000145779, ENSG00000118515, ENSG00000119707, ENSG00000087088, ENSG00000142867, ENSG00000162734, ENSG00000105373, ENSG00000167207, ENSG00000164733, ENSG00000023445, ENSG0000…	2.39745	2.75847e-05
GO:0050870~positive regulation of T cell activation	ENSG00000153310, ENSG00000198053, ENSG00000103490, ENSG00000179344, ENSG00000196126, ENSG00000196776, ENSG00000204287, ENSG00000198502, ENSG00000132356, ENSG00000204257, ENSG00000101307, ENSG00000231389, ENSG00000142867, ENSG00000166710, ENSG00000010610	5.42478	2.75847e-05
GO:0031386~protein tag activity	ENSG00000149806, ENSG00000170315, ENSG00000116030, ENSG00000221983, ENSG00000143947, ENSG00000198258, ENSG00000129559, ENSG00000188612, ENSG00000150991, ENSG00000184900	8.6757	2.86141e-05
R-HSA-975155~MyD88 dependent cascade initiated on endosome	ENSG00000104365, ENSG00000068305, ENSG00000177606, ENSG00000113575, ENSG00000154589, ENSG00000134070, ENSG00000077150, ENSG00000163221, ENSG00000055130, ENSG00000034152, ENSG00000167207, ENSG00000127666, ENSG00000136869, ENSG00000104312, ENSG00000114738, ENSG00000107968, ENSG00000170345, ENSG00000150991, ENSG00000197329, ENSG00000100906, ENSG00000172936, ENSG00000170315, ENSG00000170458, ENSG0000…	2.67862	2.91932e-05
GO:0005769~early endosome	ENSG00000021355, ENSG00000152061, ENSG00000160948, ENSG00000136279, ENSG00000135046, ENSG00000112245, ENSG00000135441, ENSG00000110047, ENSG00000133961, ENSG00000138670, ENSG00000117298, ENSG00000121966, ENSG00000101337, ENSG00000204632, ENSG00000182287, ENSG00000100266, ENSG00000184007, ENSG00000185359, ENSG00000127666, ENSG00000100284, ENSG00000074319, ENSG00000135956, ENSG00000136869, ENSG0000…	2.11705	3.01727e-05
GO:0014069~postsynaptic density	ENSG00000149273, ENSG00000147010, ENSG00000197111, ENSG00000198961, ENSG00000110700, ENSG00000136279, ENSG00000180370, ENSG00000104408, ENSG00000137845, ENSG00000171862, ENSG00000136754, ENSG00000115310, ENSG00000169564, ENSG00000089009, ENSG00000120899, ENSG00000167461, ENSG00000156482, ENSG00000184588, ENSG00000172809, ENSG00000109971, ENSG00000079805, ENSG00000215021, ENSG00000188846, ENSG0000…	2.22991	3.01997e-05
R-HSA-1169410~Antiviral mechanism by IFN-stimulated genes	ENSG00000104365, ENSG00000156587, ENSG00000102580, ENSG00000108424, ENSG00000115415, ENSG00000110321, ENSG00000113575, ENSG00000168610, ENSG00000160710, ENSG00000176170, ENSG00000109971, ENSG00000162434, ENSG00000110713, ENSG00000153201, ENSG00000130741, ENSG00000129351, ENSG00000175354, ENSG00000047410, ENSG00000170142, ENSG00000150991, ENSG00000151247, ENSG00000135114, ENSG00000196924, ENSG0000…	2.33705	3.77519e-05
GO:0032587~ruffle membrane	ENSG00000067560, ENSG00000149273, ENSG00000151694, ENSG00000146192, ENSG00000131504, ENSG00000115956, ENSG00000204472, ENSG00000156508, ENSG00000136167, ENSG00000136238, ENSG00000110880, ENSG00000172757, ENSG00000127507, ENSG00000143549, ENSG00000185043, ENSG00000137076, ENSG00000168374, ENSG00000000938, ENSG00000092820, ENSG00000142669, ENSG00000100266, ENSG00000180448, ENSG00000107201	3.14864	3.80359e-05
R-HSA-9680350~Signaling by CSF1 (M-CSF) in myeloid cells	ENSG00000177885, ENSG00000133703, ENSG00000168918, ENSG00000115415, ENSG00000150991, ENSG00000170315, ENSG00000168610, ENSG00000221983, ENSG00000171608, ENSG00000143947, ENSG00000101336, ENSG00000254087, ENSG00000010810, ENSG00000033327	4.49317	3.92666e-05
hsa04668:TNF signaling pathway	ENSG00000104365, ENSG00000131323, ENSG00000069399, ENSG00000151694, ENSG00000073756, ENSG00000128272, ENSG00000177606, ENSG00000171223, ENSG00000172216, ENSG00000003402, ENSG00000034152, ENSG00000125347, ENSG00000129667, ENSG00000167207, ENSG00000081041, ENSG00000023445, ENSG00000107968, ENSG00000028137, ENSG00000170345, ENSG00000110330, ENSG00000100906, ENSG00000118503, ENSG00000083799, ENSG0000…	2.45052	4.19598e-05
R-HSA-936964~Activation of IRF3, IRF7 mediated by TBK1, IKKÎµ (IKBKE)	ENSG00000183735, ENSG00000170458, ENSG00000170315, ENSG00000131323, ENSG00000136869, ENSG00000136560, ENSG00000221983, ENSG00000143947, ENSG00000150991, ENSG00000127666, ENSG00000154589	5.76004	4.28305e-05
R-HSA-9637690~Response of Mtb to phagocytosis	ENSG00000074800, ENSG00000170315, ENSG00000108424, ENSG00000116560, ENSG00000102879, ENSG00000221983, ENSG00000075785, ENSG00000143947, ENSG00000150991, ENSG00000185359, ENSG00000102144, ENSG00000173821	5.19086	4.62697e-05
GO:0031410~cytoplasmic vesicle	ENSG00000249915, ENSG00000115935, ENSG00000105339, ENSG00000137145, ENSG00000177105, ENSG00000133961, ENSG00000266412, ENSG00000136238, ENSG00000115355, ENSG00000197629, ENSG00000164211, ENSG00000121966, ENSG00000136250, ENSG00000187239, ENSG00000140941, ENSG00000126432, ENSG00000034713, ENSG00000161203, ENSG00000162511, ENSG00000101160, ENSG00000188906, ENSG00000111348, ENSG00000128340, ENSG0000…	2.09909	4.68416e-05
hsa04611:Platelet activation	ENSG00000158869, ENSG00000092531, ENSG00000121281, ENSG00000065135, ENSG00000043462, ENSG00000141506, ENSG00000172531, ENSG00000137841, ENSG00000167323, ENSG00000165025, ENSG00000059377, ENSG00000184009, ENSG00000067560, ENSG00000075624, ENSG00000149781, ENSG00000118680, ENSG00000213639, ENSG00000067900, ENSG00000077420, ENSG00000118640, ENSG00000101608, ENSG00000143226, ENSG00000116473, ENSG0000…	2.39153	4.69907e-05
GO:0002102~podosome	ENSG00000110934, ENSG00000177731, ENSG00000071127, ENSG00000197321, ENSG00000149781, ENSG00000136279, ENSG00000167460, ENSG00000136167, ENSG00000151651, ENSG00000110031, ENSG00000196924, ENSG00000165119, ENSG00000147459, ENSG00000079805	4.76803	4.71856e-05
R-HSA-199992~trans-Golgi Network Vesicle Budding	ENSG00000073921, ENSG00000101160, ENSG00000092531, ENSG00000220205, ENSG00000130724, ENSG00000177879, ENSG00000003056, ENSG00000135441, ENSG00000130340, ENSG00000118640, ENSG00000167996, ENSG00000205302, ENSG00000166747, ENSG00000182287, ENSG00000152291, ENSG00000108774, ENSG00000104164, ENSG00000143761, ENSG00000185359, ENSG00000109971, ENSG00000079805, ENSG00000087086	3.04002	4.9748e-05
GO:0045893~positive regulation of DNA-templated transcription	ENSG00000022840, ENSG00000179583, ENSG00000166949, ENSG00000128272, ENSG00000095787, ENSG00000005302, ENSG00000177606, ENSG00000196126, ENSG00000116044, ENSG00000168610, ENSG00000034152, ENSG00000163602, ENSG00000187778, ENSG00000142867, ENSG00000158517, ENSG00000073921, ENSG00000075624, ENSG00000156256, ENSG00000110931, ENSG00000070495, ENSG00000157540, ENSG00000170345, ENSG00000005339, ENSG0000…	1.71696	5.61431e-05
R-HSA-5213460~RIPK1-mediated regulated necrosis	ENSG00000023445, ENSG00000105401, ENSG00000147162, ENSG00000003402, ENSG00000137575, ENSG00000150991, ENSG00000137312, ENSG00000197329, ENSG00000110330, ENSG00000170315, ENSG00000185651, ENSG00000221983, ENSG00000143947, ENSG00000120889	4.35275	5.786e-05
R-HSA-5675482~Regulation of necroptotic cell death	ENSG00000023445, ENSG00000105401, ENSG00000147162, ENSG00000003402, ENSG00000137575, ENSG00000150991, ENSG00000137312, ENSG00000197329, ENSG00000110330, ENSG00000170315, ENSG00000185651, ENSG00000221983, ENSG00000143947, ENSG00000120889	4.35275	5.786e-05
GO:0045335~phagocytic vesicle	ENSG00000135218, ENSG00000188906, ENSG00000015285, ENSG00000075785, ENSG00000168461, ENSG00000026025, ENSG00000159840, ENSG00000163131, ENSG00000197629, ENSG00000122359, ENSG00000165168, ENSG00000102879, ENSG00000167461, ENSG00000070831, ENSG00000166128, ENSG00000167207, ENSG00000184009, ENSG00000184922, ENSG00000165029	3.53742	5.88724e-05
GO:0005085~guanyl-nucleotide exchange factor activity	ENSG00000134516, ENSG00000108669, ENSG00000023892, ENSG00000135905, ENSG00000105339, ENSG00000114942, ENSG00000104529, ENSG00000137145, ENSG00000170776, ENSG00000115355, ENSG00000116586, ENSG00000138670, ENSG00000188186, ENSG00000109270, ENSG00000164691, ENSG00000168374, ENSG00000160271, ENSG00000147894, ENSG00000149357, ENSG00000107099, ENSG00000147459, ENSG00000100485, ENSG00000090924, ENSG0000…	2.31597	5.92744e-05
GO:0006338~chromatin remodeling	ENSG00000055609, ENSG00000092199, ENSG00000180370, ENSG00000198900, ENSG00000132334, ENSG00000141298, ENSG00000165025, ENSG00000162434, ENSG00000124795, ENSG00000075624, ENSG00000156256, ENSG00000196396, ENSG00000175354, ENSG00000114738, ENSG00000133275, ENSG00000028116, ENSG00000005339, ENSG00000157106, ENSG00000115267, ENSG00000119414, ENSG00000137193, ENSG00000123636, ENSG00000120129, ENSG0000…	1.61974	5.92908e-05
hsa04620:Toll-like receptor signaling pathway	ENSG00000104365, ENSG00000131323, ENSG00000276085, ENSG00000115415, ENSG00000177606, ENSG00000136238, ENSG00000154589, ENSG00000137462, ENSG00000034152, ENSG00000159110, ENSG00000169429, ENSG00000127666, ENSG00000162434, ENSG00000277632, ENSG00000183735, ENSG00000136869, ENSG00000276070, ENSG00000170581, ENSG00000107968, ENSG00000170345, ENSG00000100906, ENSG00000275302, ENSG00000172936, ENSG0000…	2.49698	5.93554e-05
R-HSA-168181~Toll Like Receptor 7/8 (TLR7/8) Cascade	ENSG00000104365, ENSG00000068305, ENSG00000177606, ENSG00000113575, ENSG00000154589, ENSG00000134070, ENSG00000077150, ENSG00000163221, ENSG00000055130, ENSG00000034152, ENSG00000167207, ENSG00000127666, ENSG00000136869, ENSG00000104312, ENSG00000114738, ENSG00000107968, ENSG00000170345, ENSG00000150991, ENSG00000197329, ENSG00000100906, ENSG00000172936, ENSG00000170315, ENSG00000170458, ENSG0000…	2.57941	5.9626e-05
R-HSA-3858494~Beta-catenin independent WNT signaling	ENSG00000138814, ENSG00000133703, ENSG00000159377, ENSG00000042753, ENSG00000198668, ENSG00000172354, ENSG00000136238, ENSG00000136930, ENSG00000137841, ENSG00000099341, ENSG00000008018, ENSG00000143933, ENSG00000168036, ENSG00000186469, ENSG00000277791, ENSG00000161203, ENSG00000067560, ENSG00000101182, ENSG00000108518, ENSG00000128340, ENSG00000174021, ENSG00000041357, ENSG00000131196, ENSG0000…	2.39378	5.97932e-05
R-HSA-8856828~Clathrin-mediated endocytosis	ENSG00000177885, ENSG00000147010, ENSG00000162704, ENSG00000173020, ENSG00000042753, ENSG00000241553, ENSG00000115091, ENSG00000187239, ENSG00000100266, ENSG00000138071, ENSG00000185359, ENSG00000163466, ENSG00000184009, ENSG00000109971, ENSG00000079805, ENSG00000161203, ENSG00000073921, ENSG00000075624, ENSG00000220205, ENSG00000111229, ENSG00000003056, ENSG00000130340, ENSG00000150991, ENSG0000…	2.31693	6.08638e-05
GO:0006468~protein phosphorylation	ENSG00000072786, ENSG00000104365, ENSG00000130755, ENSG00000090376, ENSG00000113712, ENSG00000069956, ENSG00000180370, ENSG00000137845, ENSG00000173327, ENSG00000132155, ENSG00000132356, ENSG00000134070, ENSG00000141551, ENSG00000081320, ENSG00000165025, ENSG00000118515, ENSG00000120899, ENSG00000101336, ENSG00000103653, ENSG00000162434, ENSG00000183735, ENSG00000064393, ENSG00000188906, ENSG0000…	2.19964	6.21549e-05
GO:0032722~positive regulation of chemokine production	ENSG00000019582, ENSG00000126262, ENSG00000136869, ENSG00000151694, ENSG00000104312, ENSG00000160712, ENSG00000077238, ENSG00000103490, ENSG00000204472, ENSG00000120738, ENSG00000135077, ENSG00000172936, ENSG00000137462, ENSG00000100644, ENSG00000232810, ENSG00000127666	4.75773	6.21549e-05
GO:0045730~respiratory burst	ENSG00000158517, ENSG00000165168, ENSG00000196352, ENSG00000128340, ENSG00000169442, ENSG00000116701, ENSG00000100365, ENSG00000136238, ENSG00000018280, ENSG00000051523	8.3632	6.39228e-05
R-HSA-164952~The role of Nef in HIV-1 replication and disease pathogenesis	ENSG00000134516, ENSG00000180370, ENSG00000042753, ENSG00000136238, ENSG00000206503, ENSG00000101336, ENSG00000166747, ENSG00000182287, ENSG00000010810, ENSG00000143761, ENSG00000166710, ENSG00000010610, ENSG00000161203	4.61925	6.66116e-05
GO:0030666~endocytic vesicle membrane	ENSG00000019582, ENSG00000135218, ENSG00000179344, ENSG00000042753, ENSG00000196126, ENSG00000204287, ENSG00000198502, ENSG00000150991, ENSG00000145349, ENSG00000119535, ENSG00000170315, ENSG00000221983, ENSG00000141480, ENSG00000143947, ENSG00000231389, ENSG00000254087, ENSG00000010327, ENSG00000079805, ENSG00000161203	3.49088	7.07441e-05
R-HSA-3928662~EPHB-mediated forward signaling	ENSG00000067560, ENSG00000075624, ENSG00000162704, ENSG00000111229, ENSG00000067900, ENSG00000241553, ENSG00000136238, ENSG00000172757, ENSG00000130429, ENSG00000115091, ENSG00000254087, ENSG00000138071, ENSG00000070831, ENSG00000010810, ENSG00000163466, ENSG00000184009	3.79015	7.08429e-05
GO:0035578~azurophil granule lumen	ENSG00000131236, ENSG00000090382, ENSG00000102580, ENSG00000104774, ENSG00000103381, ENSG00000196230, ENSG00000103490, ENSG00000049860, ENSG00000170043, ENSG00000093072, ENSG00000137575, ENSG00000030582, ENSG00000163563, ENSG00000117592, ENSG00000026297, ENSG00000138071, ENSG00000145287, ENSG00000057608, ENSG00000180448, ENSG00000182149, ENSG00000087086	3.22235	7.1165e-05
GO:0005852~eukaryotic translation initiation factor 3 complex	ENSG00000178982, ENSG00000215301, ENSG00000100129, ENSG00000130811, ENSG00000184110, ENSG00000107581, ENSG00000104408, ENSG00000175390, ENSG00000147677	7.85448	7.1165e-05
R-HSA-6783783~Interleukin-10 signaling	ENSG00000073756, ENSG00000110324, ENSG00000171051, ENSG00000243646, ENSG00000276085, ENSG00000028137, ENSG00000136689, ENSG00000275302, ENSG00000168610, ENSG00000125538, ENSG00000232810, ENSG00000081041, ENSG00000090339, ENSG00000169429, ENSG00000102265, ENSG00000162434, ENSG00000277632	3.59863	7.13874e-05
R-HSA-163210~Formation of ATP by chemiosmotic coupling	ENSG00000124172, ENSG00000110955, ENSG00000167863, ENSG00000135390, ENSG00000156411, ENSG00000241468, ENSG00000099624, ENSG00000167283, ENSG00000154518, ENSG00000116459, ENSG00000169020	5.47203	7.14173e-05
R-HSA-168927~TICAM1, RIP1-mediated IKK complex recruitment	ENSG00000072401, ENSG00000023445, ENSG00000104365, ENSG00000170315, ENSG00000221983, ENSG00000143947, ENSG00000131508, ENSG00000109332, ENSG00000150991, ENSG00000127666, ENSG00000110330	5.47203	7.14173e-05
R-HSA-1980143~Signaling by NOTCH1	ENSG00000151694, ENSG00000068024, ENSG00000162736, ENSG00000196498, ENSG00000106829, ENSG00000137845, ENSG00000133961, ENSG00000005339, ENSG00000150991, ENSG00000080815, ENSG00000170315, ENSG00000055130, ENSG00000117362, ENSG00000100603, ENSG00000221983, ENSG00000100644, ENSG00000141480, ENSG00000143947, ENSG00000100387, ENSG00000109670, ENSG00000141027, ENSG00000140332	2.95786	7.4036e-05
GO:0001726~ruffle	ENSG00000163719, ENSG00000042493, ENSG00000136869, ENSG00000146192, ENSG00000179820, ENSG00000115935, ENSG00000099331, ENSG00000136279, ENSG00000204472, ENSG00000136167, ENSG00000067900, ENSG00000155307, ENSG00000130340, ENSG00000197956, ENSG00000147416, ENSG00000158195, ENSG00000137076, ENSG00000109062, ENSG00000100345, ENSG00000092820, ENSG00000104164, ENSG00000140575	3.103	7.44178e-05
GO:0043484~regulation of RNA splicing	ENSG00000136527, ENSG00000089280, ENSG00000096746, ENSG00000149187, ENSG00000104824, ENSG00000135486, ENSG00000152601, ENSG00000075292, ENSG00000248333, ENSG00000119314, ENSG00000169976, ENSG00000163660, ENSG00000159140, ENSG00000011304, ENSG00000126945, ENSG00000169045, ENSG00000163635, ENSG00000132819, ENSG00000013441, ENSG00000124942, ENSG00000121774	3.6494	7.61861e-05
GO:0000165~MAPK cascade	ENSG00000089041, ENSG00000133703, ENSG00000111679, ENSG00000197971, ENSG00000068305, ENSG00000081237, ENSG00000173327, ENSG00000132155, ENSG00000170776, ENSG00000008294, ENSG00000168036, ENSG00000034152, ENSG00000120899, ENSG00000185650, ENSG00000162734, ENSG00000100387, ENSG00000169967, ENSG00000277632, ENSG00000128016, ENSG00000135218, ENSG00000188906, ENSG00000114738, ENSG00000110931, ENSG0000…	3.01075	7.92967e-05
R-HSA-5357956~TNFR1-induced NF-kappa-B signaling pathway	ENSG00000023445, ENSG00000104365, ENSG00000114316, ENSG00000150991, ENSG00000110330, ENSG00000170315, ENSG00000165312, ENSG00000118503, ENSG00000083799, ENSG00000221983, ENSG00000232810, ENSG00000143947, ENSG00000056558, ENSG00000204628	4.22085	8.07612e-05
hsa04210:Apoptosis	ENSG00000104365, ENSG00000133703, ENSG00000128272, ENSG00000103811, ENSG00000099860, ENSG00000177606, ENSG00000003402, ENSG00000132155, ENSG00000087088, ENSG00000100368, ENSG00000015475, ENSG00000184009, ENSG00000164733, ENSG00000023445, ENSG00000101160, ENSG00000075624, ENSG00000170345, ENSG00000110330, ENSG00000100906, ENSG00000163131, ENSG00000141682, ENSG00000167553, ENSG00000167552, ENSG0000…	2.28715	8.13072e-05
GO:0042613~MHC class II protein complex	ENSG00000204525, ENSG00000019582, ENSG00000204257, ENSG00000206503, ENSG00000179344, ENSG00000234745, ENSG00000231389, ENSG00000196126, ENSG00000204287, ENSG00000198502, ENSG00000166710	5.90764	8.22078e-05
GO:0045202~synapse	ENSG00000108107, ENSG00000197971, ENSG00000170571, ENSG00000099783, ENSG00000171863, ENSG00000113575, ENSG00000065978, ENSG00000115310, ENSG00000197728, ENSG00000142541, ENSG00000171858, ENSG00000152818, ENSG00000170889, ENSG00000143119, ENSG00000100664, ENSG00000105193, ENSG00000109475, ENSG00000075624, ENSG00000160932, ENSG00000069424, ENSG00000104856, ENSG00000117448, ENSG00000115268, ENSG0000…	1.75498	8.29122e-05
GO:0034142~toll-like receptor 4 signaling pathway	ENSG00000183735, ENSG00000131323, ENSG00000136869, ENSG00000104312, ENSG00000155629, ENSG00000123609, ENSG00000100906, ENSG00000154589, ENSG00000134070, ENSG00000170458, ENSG00000172936, ENSG00000254087, ENSG00000127666	5.79848	8.34052e-05
hsa04140:Autophagy - animal	ENSG00000163719, ENSG00000133703, ENSG00000168010, ENSG00000062716, ENSG00000003402, ENSG00000132155, ENSG00000113575, ENSG00000171862, ENSG00000132356, ENSG00000100644, ENSG00000144848, ENSG00000167461, ENSG00000185950, ENSG00000147894, ENSG00000140941, ENSG00000034713, ENSG00000164733, ENSG00000183735, ENSG00000023287, ENSG00000110931, ENSG00000075785, ENSG00000196730, ENSG00000138069, ENSG0000…	2.12813	8.34529e-05
R-HSA-8950505~Gene and protein expression by JAK-STAT signaling after Interleukin-12 stimulation	ENSG00000177156, ENSG00000131876, ENSG00000150593, ENSG00000147065, ENSG00000180370, ENSG00000136167, ENSG00000064666, ENSG00000152795, ENSG00000116489, ENSG00000172757, ENSG00000100911, ENSG00000070831, ENSG00000148834, ENSG00000143761, ENSG00000127314	3.9273	9.05551e-05
R-HSA-450531~Regulation of mRNA stability by proteins that bind AU-rich elements	ENSG00000101182, ENSG00000159377, ENSG00000041357, ENSG00000114127, ENSG00000150991, ENSG00000136930, ENSG00000099341, ENSG00000119335, ENSG00000008018, ENSG00000170315, ENSG00000140350, ENSG00000221983, ENSG00000185650, ENSG00000143947, ENSG00000166913, ENSG00000277791, ENSG00000164924, ENSG00000272886, ENSG00000126883, ENSG00000070756, ENSG00000109971, ENSG00000128016	2.91842	9.13323e-05
R-HSA-168138~Toll Like Receptor 9 (TLR9) Cascade	ENSG00000104365, ENSG00000068305, ENSG00000177606, ENSG00000113575, ENSG00000154589, ENSG00000134070, ENSG00000077150, ENSG00000163221, ENSG00000055130, ENSG00000034152, ENSG00000167207, ENSG00000127666, ENSG00000136869, ENSG00000104312, ENSG00000114738, ENSG00000107968, ENSG00000170345, ENSG00000150991, ENSG00000197329, ENSG00000100906, ENSG00000172936, ENSG00000170315, ENSG00000170458, ENSG0000…	2.5097	9.48681e-05
GO:0005938~cell cortex	ENSG00000074800, ENSG00000111859, ENSG00000177885, ENSG00000136279, ENSG00000241399, ENSG00000136238, ENSG00000170776, ENSG00000110880, ENSG00000115053, ENSG00000168036, ENSG00000120899, ENSG00000092820, ENSG00000187239, ENSG00000138071, ENSG00000105254, ENSG00000184922, ENSG00000067560, ENSG00000110934, ENSG00000177674, ENSG00000101160, ENSG00000108518, ENSG00000099331, ENSG00000133275, ENSG0000…	2.45948	9.60412e-05
hsa04650:Natural killer cell mediated cytotoxicity	ENSG00000158869, ENSG00000177885, ENSG00000138814, ENSG00000133703, ENSG00000111679, ENSG00000043462, ENSG00000005844, ENSG00000027697, ENSG00000132155, ENSG00000136238, ENSG00000165025, ENSG00000086730, ENSG00000120899, ENSG00000159110, ENSG00000160255, ENSG00000117091, ENSG00000087266, ENSG00000015475, ENSG00000100485, ENSG00000126264, ENSG00000128340, ENSG00000131196, ENSG00000159128, ENSG0000…	2.30025	9.61908e-05
R-HSA-983170~Antigen Presentation: Folding, assembly and peptide loading of class I MHC	ENSG00000127022, ENSG00000044574, ENSG00000168394, ENSG00000179218, ENSG00000204592, ENSG00000204525, ENSG00000231925, ENSG00000204642, ENSG00000206503, ENSG00000234745, ENSG00000204632, ENSG00000164308, ENSG00000166710	4.45996	9.63642e-05
R-HSA-4420097~VEGFA-VEGFR2 Pathway	ENSG00000133703, ENSG00000180370, ENSG00000116701, ENSG00000198668, ENSG00000136238, ENSG00000136754, ENSG00000165168, ENSG00000143933, ENSG00000168036, ENSG00000120899, ENSG00000100365, ENSG00000070831, ENSG00000184009, ENSG00000176170, ENSG00000067560, ENSG00000158517, ENSG00000075624, ENSG00000114738, ENSG00000067900, ENSG00000158195, ENSG00000123338, ENSG00000164327, ENSG00000089159, ENSG0000…	2.61291	9.83749e-05
R-HSA-5683057~MAPK family signaling cascades	ENSG00000177885, ENSG00000133703, ENSG00000198223, ENSG00000159377, ENSG00000180370, ENSG00000177606, ENSG00000198668, ENSG00000134352, ENSG00000173327, ENSG00000113575, ENSG00000136930, ENSG00000008018, ENSG00000099341, ENSG00000109270, ENSG00000108061, ENSG00000185950, ENSG00000166913, ENSG00000100387, ENSG00000103653, ENSG00000070831, ENSG00000162434, ENSG00000101182, ENSG00000075624, ENSG0000…	1.81763	0.000101088
GO:0036002~pre-mRNA binding	ENSG00000136527, ENSG00000153187, ENSG00000011304, ENSG00000149187, ENSG00000048740, ENSG00000124193, ENSG00000135486, ENSG00000161547, ENSG00000108654, ENSG00000134884	7.65503	0.00010643
GO:0090575~RNA polymerase II transcription regulator complex	ENSG00000128272, ENSG00000115415, ENSG00000177606, ENSG00000171223, ENSG00000112242, ENSG00000172216, ENSG00000116044, ENSG00000118217, ENSG00000116560, ENSG00000168610, ENSG00000100644, ENSG00000064393, ENSG00000130522, ENSG00000153187, ENSG00000075426, ENSG00000147140, ENSG00000170581, ENSG00000170345, ENSG00000197747, ENSG00000186350, ENSG00000100219, ENSG00000156273, ENSG00000131408, ENSG0000…	2.77054	0.000110833
GO:0042612~MHC class I protein complex	ENSG00000204525, ENSG00000204642, ENSG00000206503, ENSG00000234745, ENSG00000204632, ENSG00000166710, ENSG00000204592	10.8605	0.000111923
GO:0072559~NLRP3 inflammasome complex	ENSG00000091592, ENSG00000215301, ENSG00000103490, ENSG00000162711, ENSG00000204397, ENSG00000105483, ENSG00000137752	10.8605	0.000111923
GO:0031663~lipopolysaccharide-mediated signaling pathway	ENSG00000136869, ENSG00000104312, ENSG00000112799, ENSG00000090376, ENSG00000100906, ENSG00000154589, ENSG00000134070, ENSG00000170458, ENSG00000172936, ENSG00000137462, ENSG00000101336, ENSG00000254087, ENSG00000142867, ENSG00000127666	5.20377	0.000112391
R-HSA-1169091~Activation of NF-kappaB in B cells	ENSG00000104365, ENSG00000101182, ENSG00000162924, ENSG00000159377, ENSG00000041357, ENSG00000150991, ENSG00000136930, ENSG00000099341, ENSG00000100906, ENSG00000008018, ENSG00000170315, ENSG00000055130, ENSG00000221983, ENSG00000143947, ENSG00000109320, ENSG00000277791, ENSG00000142867, ENSG00000166501	3.31638	0.000113724
R-HSA-9013404~RAC2 GTPase cycle	ENSG00000134516, ENSG00000158517, ENSG00000023892, ENSG00000135905, ENSG00000128340, ENSG00000075785, ENSG00000112851, ENSG00000145819, ENSG00000180370, ENSG00000116701, ENSG00000028116, ENSG00000136754, ENSG00000165168, ENSG00000176915, ENSG00000158195, ENSG00000123338, ENSG00000143815, ENSG00000124126, ENSG00000149357, ENSG00000100365, ENSG00000070831, ENSG00000135090, ENSG00000051523, ENSG0000…	2.71341	0.000117557
R-HSA-9612973~Autophagy	ENSG00000163719, ENSG00000105355, ENSG00000196683, ENSG00000160948, ENSG00000156508, ENSG00000026025, ENSG00000132356, ENSG00000116586, ENSG00000188186, ENSG00000109270, ENSG00000185651, ENSG00000144848, ENSG00000204435, ENSG00000147872, ENSG00000109332, ENSG00000149357, ENSG00000140941, ENSG00000034713, ENSG00000109971, ENSG00000074319, ENSG00000183735, ENSG00000023287, ENSG00000130724, ENSG0000…	2.20393	0.000121613
R-HSA-5689896~Ovarian tumor domain proteases	ENSG00000067560, ENSG00000072401, ENSG00000131323, ENSG00000104312, ENSG00000171862, ENSG00000150991, ENSG00000115267, ENSG00000170315, ENSG00000145901, ENSG00000118503, ENSG00000221983, ENSG00000143947, ENSG00000167770, ENSG00000167207, ENSG00000107201	3.8266	0.000121613
hsa05133:Pertussis	ENSG00000067560, ENSG00000136869, ENSG00000103490, ENSG00000140968, ENSG00000065135, ENSG00000198668, ENSG00000177606, ENSG00000170345, ENSG00000137752, ENSG00000154589, ENSG00000170458, ENSG00000172936, ENSG00000172757, ENSG00000125538, ENSG00000143933, ENSG00000232810, ENSG00000125347, ENSG00000109320, ENSG00000160255, ENSG00000162711, ENSG00000169429, ENSG00000127666	2.74165	0.000133835
hsa05022:Pathways of neurodegeneration - multiple diseases	ENSG00000156587, ENSG00000073756, ENSG00000127540, ENSG00000133703, ENSG00000099624, ENSG00000127184, ENSG00000128272, ENSG00000159377, ENSG00000198668, ENSG00000136930, ENSG00000008018, ENSG00000099341, ENSG00000137100, ENSG00000034152, ENSG00000204435, ENSG00000169100, ENSG00000087088, ENSG00000015475, ENSG00000233276, ENSG00000101182, ENSG00000196230, ENSG00000154518, ENSG00000041357, ENSG0000…	1.58988	0.000135575
R-HSA-2173795~Downregulation of SMAD2/3:SMAD4 transcriptional activity	ENSG00000072401, ENSG00000136603, ENSG00000166949, ENSG00000197323, ENSG00000196498, ENSG00000115415, ENSG00000150991, ENSG00000170315, ENSG00000100603, ENSG00000221983, ENSG00000143947, ENSG00000109332, ENSG00000141027	4.3113	0.000139458
hsa04066:HIF-1 signaling pathway	ENSG00000074800, ENSG00000027697, ENSG00000134333, ENSG00000170525, ENSG00000165168, ENSG00000168610, ENSG00000100644, ENSG00000100387, ENSG00000102265, ENSG00000102144, ENSG00000103363, ENSG00000136869, ENSG00000160712, ENSG00000111640, ENSG00000159128, ENSG00000005339, ENSG00000156515, ENSG00000151247, ENSG00000145349, ENSG00000149925, ENSG00000137154, ENSG00000187840, ENSG00000171608, ENSG0000…	2.4078	0.000151851
hsa04810:Regulation of actin cytoskeleton	ENSG00000131504, ENSG00000162704, ENSG00000133703, ENSG00000172531, ENSG00000180370, ENSG00000205542, ENSG00000005844, ENSG00000241553, ENSG00000132155, ENSG00000136238, ENSG00000141298, ENSG00000115232, ENSG00000121966, ENSG00000100345, ENSG00000130429, ENSG00000115091, ENSG00000092820, ENSG00000160255, ENSG00000125503, ENSG00000138071, ENSG00000070831, ENSG00000163466, ENSG00000100485, ENSG0000…	1.90182	0.000154263
GO:0050727~regulation of inflammatory response	ENSG00000023445, ENSG00000091592, ENSG00000113916, ENSG00000073756, ENSG00000149187, ENSG00000213654, ENSG00000106948, ENSG00000155629, ENSG00000135046, ENSG00000204397, ENSG00000114861, ENSG00000196954, ENSG00000137752, ENSG00000110330, ENSG00000172936, ENSG00000030582, ENSG00000012779, ENSG00000083799, ENSG00000101336, ENSG00000164327, ENSG00000141867, ENSG00000162711, ENSG00000167207, ENSG0000…	3.1485	0.000154755
GO:0000139~Golgi membrane	ENSG00000108669, ENSG00000104388, ENSG00000151694, ENSG00000131446, ENSG00000153395, ENSG00000103490, ENSG00000133703, ENSG00000179344, ENSG00000135926, ENSG00000116209, ENSG00000065135, ENSG00000196126, ENSG00000198502, ENSG00000204592, ENSG00000117410, ENSG00000122218, ENSG00000086598, ENSG00000101558, ENSG00000168374, ENSG00000204632, ENSG00000122694, ENSG00000182287, ENSG00000162711, ENSG0000…	1.62549	0.000157751
R-HSA-2172127~DAP12 interactions	ENSG00000177885, ENSG00000133703, ENSG00000043462, ENSG00000178789, ENSG00000136238, ENSG00000204592, ENSG00000204525, ENSG00000254415, ENSG00000011600, ENSG00000165025, ENSG00000101307, ENSG00000234745, ENSG00000124731, ENSG00000010810, ENSG00000186407, ENSG00000166710	3.53748	0.000165285
GO:0042742~defense response to bacterium	ENSG00000069399, ENSG00000158869, ENSG00000204397, ENSG00000172216, ENSG00000018280, ENSG00000173821, ENSG00000197629, ENSG00000163220, ENSG00000163221, ENSG00000165025, ENSG00000126759, ENSG00000134250, ENSG00000124357, ENSG00000010327, ENSG00000167207, ENSG00000091592, ENSG00000090382, ENSG00000136869, ENSG00000104312, ENSG00000140968, ENSG00000117228, ENSG00000138069, ENSG00000196954, ENSG0000…	2.59513	0.00017273
GO:0007159~leukocyte cell-cell adhesion	ENSG00000147065, ENSG00000149781, ENSG00000005844, ENSG00000067900, ENSG00000081237, ENSG00000261371, ENSG00000115232, ENSG00000145901, ENSG00000165025, ENSG00000188404, ENSG00000092820, ENSG00000160255, ENSG00000090339	5.43608	0.00017273
GO:0042605~peptide antigen binding	ENSG00000179344, ENSG00000168394, ENSG00000196126, ENSG00000204287, ENSG00000198502, ENSG00000204592, ENSG00000204525, ENSG00000231925, ENSG00000204257, ENSG00000204642, ENSG00000206503, ENSG00000234745, ENSG00000204632, ENSG00000231389, ENSG00000103257, ENSG00000166710	4.24932	0.000184681
GO:0031902~late endosome membrane	ENSG00000129003, ENSG00000135404, ENSG00000160948, ENSG00000179344, ENSG00000116209, ENSG00000196126, ENSG00000198502, ENSG00000018280, ENSG00000116586, ENSG00000188186, ENSG00000082996, ENSG00000204257, ENSG00000109270, ENSG00000149357, ENSG00000166710, ENSG00000074319, ENSG00000133657, ENSG00000134108, ENSG00000068697, ENSG00000075785, ENSG00000154978, ENSG00000204287, ENSG00000118640, ENSG0000…	2.50627	0.000187334
R-HSA-912631~Regulation of signaling by CBL	ENSG00000170315, ENSG00000165025, ENSG00000177885, ENSG00000221983, ENSG00000143947, ENSG00000171608, ENSG00000101336, ENSG00000254087, ENSG00000107263, ENSG00000010810, ENSG00000150991	4.97458	0.000187427
GO:0016363~nuclear matrix	ENSG00000163939, ENSG00000133226, ENSG00000099783, ENSG00000026025, ENSG00000172216, ENSG00000116560, ENSG00000100603, ENSG00000101972, ENSG00000164754, ENSG00000215021, ENSG00000169504, ENSG00000153187, ENSG00000213079, ENSG00000075624, ENSG00000173473, ENSG00000147140, ENSG00000196498, ENSG00000066777, ENSG00000170345, ENSG00000197747, ENSG00000172757, ENSG00000012779, ENSG00000127616, ENSG0000…	2.66479	0.000203358
R-HSA-9828211~Regulation of TBK1, IKKÎµ-mediated activation of IRF3, IRF7 upon TLR3 ligation	ENSG00000183735, ENSG00000170315, ENSG00000131323, ENSG00000136560, ENSG00000221983, ENSG00000143947, ENSG00000150991, ENSG00000127666	7.23575	0.000205177
R-HSA-1236977~Endosomal/Vacuolar pathway	ENSG00000163131, ENSG00000204525, ENSG00000204642, ENSG00000206503, ENSG00000234745, ENSG00000204632, ENSG00000166710, ENSG00000204592	7.23575	0.000205177
GO:0031623~receptor internalization	ENSG00000186818, ENSG00000104972, ENSG00000073921, ENSG00000135218, ENSG00000158869, ENSG00000177885, ENSG00000173020, ENSG00000168461, ENSG00000165025, ENSG00000141480, ENSG00000092820, ENSG00000160255, ENSG00000183486, ENSG00000169429, ENSG00000185359, ENSG00000079805, ENSG00000161203	4.06212	0.000213276
GO:0033209~tumor necrosis factor-mediated signaling pathway	ENSG00000023445, ENSG00000104365, ENSG00000131323, ENSG00000103490, ENSG00000132507, ENSG00000115415, ENSG00000205542, ENSG00000028137, ENSG00000157873, ENSG00000110330, ENSG00000100906, ENSG00000118689, ENSG00000120899, ENSG00000253626, ENSG00000232810, ENSG00000102524, ENSG00000056558	4.06212	0.000213276
hsa04148:Efferocytosis	ENSG00000107798, ENSG00000151694, ENSG00000073756, ENSG00000125384, ENSG00000111679, ENSG00000137845, ENSG00000172216, ENSG00000136238, ENSG00000058063, ENSG00000118515, ENSG00000100644, ENSG00000010327, ENSG00000176170, ENSG00000165029, ENSG00000198053, ENSG00000135218, ENSG00000105329, ENSG00000075785, ENSG00000196776, ENSG00000135077, ENSG00000131196, ENSG00000261371, ENSG00000179218, ENSG0000…	2.10505	0.000216325
GO:0017124~SH3 domain binding	ENSG00000151694, ENSG00000177885, ENSG00000180353, ENSG00000147010, ENSG00000115935, ENSG00000111679, ENSG00000137845, ENSG00000134996, ENSG00000196405, ENSG00000136754, ENSG00000087266, ENSG00000233276, ENSG00000079805, ENSG00000198053, ENSG00000158517, ENSG00000015285, ENSG00000168918, ENSG00000135596, ENSG00000112531, ENSG00000085832, ENSG00000158195, ENSG00000131171, ENSG00000125753, ENSG0000…	2.78862	0.000220859
R-HSA-1632852~Macroautophagy	ENSG00000163719, ENSG00000105355, ENSG00000196683, ENSG00000026025, ENSG00000132356, ENSG00000116586, ENSG00000188186, ENSG00000109270, ENSG00000185651, ENSG00000144848, ENSG00000204435, ENSG00000147872, ENSG00000109332, ENSG00000149357, ENSG00000140941, ENSG00000034713, ENSG00000109971, ENSG00000183735, ENSG00000023287, ENSG00000130724, ENSG00000150991, ENSG00000197548, ENSG00000134248, ENSG0000…	2.22638	0.000238712
R-HSA-8878159~Transcriptional regulation by RUNX3	ENSG00000101182, ENSG00000068024, ENSG00000166949, ENSG00000133703, ENSG00000105329, ENSG00000159377, ENSG00000041357, ENSG00000005844, ENSG00000005339, ENSG00000150991, ENSG00000136930, ENSG00000099341, ENSG00000008018, ENSG00000170315, ENSG00000115232, ENSG00000118689, ENSG00000100603, ENSG00000168036, ENSG00000204256, ENSG00000221983, ENSG00000143947, ENSG00000277791, ENSG00000124762	2.66082	0.000245261
GO:0001772~immunological synapse	ENSG00000104894, ENSG00000070961, ENSG00000111859, ENSG00000108946, ENSG00000196126, ENSG00000135077, ENSG00000204287, ENSG00000131981, ENSG00000143119, ENSG00000102879, ENSG00000100345, ENSG00000092820, ENSG00000142867, ENSG00000090339	4.07269	0.000252289
GO:0003677~DNA binding	ENSG00000105993, ENSG00000055609, ENSG00000160888, ENSG00000181222, ENSG00000196843, ENSG00000198900, ENSG00000087206, ENSG00000188786, ENSG00000151923, ENSG00000107372, ENSG00000124831, ENSG00000124795, ENSG00000179950, ENSG00000113648, ENSG00000170581, ENSG00000147140, ENSG00000170345, ENSG00000115268, ENSG00000198218, ENSG00000102908, ENSG00000115267, ENSG00000168028, ENSG00000188375, ENSG0000…	1.44061	0.000267488
GO:0006952~defense response	ENSG00000239998, ENSG00000015285, ENSG00000170581, ENSG00000168394, ENSG00000115415, ENSG00000112149, ENSG00000204397, ENSG00000137752, ENSG00000119535, ENSG00000145901, ENSG00000165168, ENSG00000168610, ENSG00000101439, ENSG00000151923, ENSG00000234745, ENSG00000204577, ENSG00000162711, ENSG00000183486, ENSG00000117091, ENSG00000167207, ENSG00000166888	3.34528	0.000273803
hsa04217:Necroptosis	ENSG00000103490, ENSG00000115415, ENSG00000027697, ENSG00000135821, ENSG00000003402, ENSG00000165168, ENSG00000168610, ENSG00000100504, ENSG00000164032, ENSG00000169100, ENSG00000159110, ENSG00000087088, ENSG00000162711, ENSG00000015475, ENSG00000127666, ENSG00000162434, ENSG00000087086, ENSG00000023445, ENSG00000136869, ENSG00000113648, ENSG00000130724, ENSG00000170581, ENSG00000159128, ENSG0000…	2.07857	0.000275948
R-HSA-9679191~Potential therapeutics for SARS	ENSG00000177885, ENSG00000147010, ENSG00000042753, ENSG00000027697, ENSG00000115232, ENSG00000116044, ENSG00000165025, ENSG00000089902, ENSG00000088832, ENSG00000054267, ENSG00000159110, ENSG00000100387, ENSG00000162434, ENSG00000161203, ENSG00000183735, ENSG00000160712, ENSG00000196230, ENSG00000170581, ENSG00000067900, ENSG00000150459, ENSG00000159128, ENSG00000069849, ENSG00000113580, ENSG0000…	2.51241	0.000275971
R-HSA-2871837~FCERI mediated NF-kB activation	ENSG00000072401, ENSG00000104365, ENSG00000101182, ENSG00000158869, ENSG00000159377, ENSG00000041357, ENSG00000150991, ENSG00000136930, ENSG00000099341, ENSG00000100906, ENSG00000008018, ENSG00000170315, ENSG00000055130, ENSG00000221983, ENSG00000143947, ENSG00000109320, ENSG00000131508, ENSG00000277791, ENSG00000254087, ENSG00000142867	2.88381	0.000275971
R-HSA-9649948~Signaling downstream of RAS mutants	ENSG00000075624, ENSG00000133703, ENSG00000198668, ENSG00000077420, ENSG00000173327, ENSG00000132155, ENSG00000145349, ENSG00000116473, ENSG00000143933, ENSG00000137076, ENSG00000141480, ENSG00000166913, ENSG00000103653, ENSG00000184009, ENSG00000127314, ENSG00000140575	3.38695	0.000275971
R-HSA-6802946~Signaling by moderate kinase activity BRAF mutants	ENSG00000075624, ENSG00000133703, ENSG00000198668, ENSG00000077420, ENSG00000173327, ENSG00000132155, ENSG00000145349, ENSG00000116473, ENSG00000143933, ENSG00000137076, ENSG00000141480, ENSG00000166913, ENSG00000103653, ENSG00000184009, ENSG00000127314, ENSG00000140575	3.38695	0.000275971
R-HSA-6802949~Signaling by RAS mutants	ENSG00000075624, ENSG00000133703, ENSG00000198668, ENSG00000077420, ENSG00000173327, ENSG00000132155, ENSG00000145349, ENSG00000116473, ENSG00000143933, ENSG00000137076, ENSG00000141480, ENSG00000166913, ENSG00000103653, ENSG00000184009, ENSG00000127314, ENSG00000140575	3.38695	0.000275971
R-HSA-9020591~Interleukin-12 signaling	ENSG00000177156, ENSG00000131876, ENSG00000150593, ENSG00000147065, ENSG00000180370, ENSG00000136167, ENSG00000064666, ENSG00000152795, ENSG00000116489, ENSG00000172757, ENSG00000100911, ENSG00000070831, ENSG00000148834, ENSG00000143761, ENSG00000127314, ENSG00000162434	3.38695	0.000275971
R-HSA-6802955~Paradoxical activation of RAF signaling by kinase inactive BRAF	ENSG00000075624, ENSG00000133703, ENSG00000198668, ENSG00000077420, ENSG00000173327, ENSG00000132155, ENSG00000145349, ENSG00000116473, ENSG00000143933, ENSG00000137076, ENSG00000141480, ENSG00000166913, ENSG00000103653, ENSG00000184009, ENSG00000127314, ENSG00000140575	3.38695	0.000275971
GO:0032496~response to lipopolysaccharide	ENSG00000089041, ENSG00000151694, ENSG00000073756, ENSG00000125384, ENSG00000110324, ENSG00000090376, ENSG00000114861, ENSG00000172216, ENSG00000018280, ENSG00000154589, ENSG00000077150, ENSG00000163220, ENSG00000142541, ENSG00000167468, ENSG00000137462, ENSG00000100368, ENSG00000233276, ENSG00000136869, ENSG00000075426, ENSG00000114738, ENSG00000131979, ENSG00000112851, ENSG00000173334, ENSG0000…	2.67622	0.000281408
GO:0017148~negative regulation of translation	ENSG00000149273, ENSG00000215301, ENSG00000129351, ENSG00000099622, ENSG00000149187, ENSG00000159388, ENSG00000112531, ENSG00000111640, ENSG00000196730, ENSG00000120727, ENSG00000114127, ENSG00000110367, ENSG00000179218, ENSG00000065978, ENSG00000116741, ENSG00000151247, ENSG00000142541, ENSG00000115053, ENSG00000187840, ENSG00000125107, ENSG00000204628, ENSG00000142864, ENSG00000257103	3.10874	0.000291371
R-HSA-168638~NOD1/2 Signaling Pathway	ENSG00000023445, ENSG00000104365, ENSG00000104312, ENSG00000196954, ENSG00000150991, ENSG00000137752, ENSG00000110330, ENSG00000134070, ENSG00000170315, ENSG00000118503, ENSG00000083799, ENSG00000221983, ENSG00000143947, ENSG00000167207	3.76454	0.000291975
GO:0051092~positive regulation of NF-kappaB transcription factor activity	ENSG00000104365, ENSG00000149273, ENSG00000103490, ENSG00000090376, ENSG00000204397, ENSG00000003402, ENSG00000134070, ENSG00000163220, ENSG00000163221, ENSG00000137462, ENSG00000168610, ENSG00000162711, ENSG00000142867, ENSG00000167207, ENSG00000176170, ENSG00000136869, ENSG00000104312, ENSG00000176463, ENSG00000172243, ENSG00000134248, ENSG00000172936, ENSG00000143546, ENSG00000125538, ENSG0000…	2.85171	0.00029973
GO:0030335~positive regulation of cell migration	ENSG00000151694, ENSG00000111859, ENSG00000179820, ENSG00000138814, ENSG00000114209, ENSG00000166949, ENSG00000044574, ENSG00000107738, ENSG00000276085, ENSG00000103811, ENSG00000204472, ENSG00000112245, ENSG00000137845, ENSG00000133961, ENSG00000141298, ENSG00000168610, ENSG00000008294, ENSG00000120899, ENSG00000121966, ENSG00000161921, ENSG00000070831, ENSG00000100242, ENSG00000184009, ENSG0000…	2.11281	0.000306963
GO:0032088~negative regulation of NF-kappaB transcription factor activity	ENSG00000131323, ENSG00000069399, ENSG00000103490, ENSG00000090376, ENSG00000066336, ENSG00000112851, ENSG00000135077, ENSG00000100906, ENSG00000134070, ENSG00000188243, ENSG00000118503, ENSG00000083799, ENSG00000141480, ENSG00000184990, ENSG00000106052, ENSG00000140853, ENSG00000187446, ENSG00000105483, ENSG00000163874, ENSG00000108465	3.43106	0.000306963
R-HSA-199991~Membrane Trafficking	ENSG00000105355, ENSG00000108669, ENSG00000177885, ENSG00000162704, ENSG00000004059, ENSG00000198668, ENSG00000135441, ENSG00000137145, ENSG00000116489, ENSG00000122218, ENSG00000086598, ENSG00000137100, ENSG00000168374, ENSG00000119729, ENSG00000100345, ENSG00000166913, ENSG00000182287, ENSG00000100266, ENSG00000138071, ENSG00000185359, ENSG00000034713, ENSG00000087086, ENSG00000074319, ENSG0000…	1.50412	0.000309042
R-HSA-1234176~Oxygen-dependent proline hydroxylation of Hypoxia-inducible Factor Alpha	ENSG00000103363, ENSG00000072401, ENSG00000101182, ENSG00000159377, ENSG00000041357, ENSG00000150991, ENSG00000136930, ENSG00000099341, ENSG00000008018, ENSG00000170315, ENSG00000221983, ENSG00000100644, ENSG00000143947, ENSG00000131508, ENSG00000277791, ENSG00000109332, ENSG00000100387	3.19124	0.000323394
GO:1904724~tertiary granule lumen	ENSG00000090382, ENSG00000104763, ENSG00000158825, ENSG00000103811, ENSG00000111679, ENSG00000136279, ENSG00000064666, ENSG00000111144, ENSG00000163131, ENSG00000167996, ENSG00000149925, ENSG00000119801, ENSG00000126759, ENSG00000101439, ENSG00000166710	3.74023	0.000326482
R-HSA-195253~Degradation of beta-catenin by the destruction complex	ENSG00000101182, ENSG00000104964, ENSG00000113712, ENSG00000159377, ENSG00000041357, ENSG00000106829, ENSG00000113575, ENSG00000150991, ENSG00000136930, ENSG00000099341, ENSG00000008018, ENSG00000170315, ENSG00000055130, ENSG00000168036, ENSG00000221983, ENSG00000143947, ENSG00000078304, ENSG00000277791, ENSG00000100387, ENSG00000140332	2.84262	0.000329389
R-HSA-5687128~MAPK6/MAPK4 signaling	ENSG00000101182, ENSG00000159377, ENSG00000069956, ENSG00000180370, ENSG00000041357, ENSG00000177606, ENSG00000150991, ENSG00000136238, ENSG00000123908, ENSG00000136930, ENSG00000099341, ENSG00000008018, ENSG00000170315, ENSG00000118689, ENSG00000122545, ENSG00000163171, ENSG00000221983, ENSG00000143947, ENSG00000277791, ENSG00000100354, ENSG00000070831	2.74911	0.000336944
GO:0097193~intrinsic apoptotic signaling pathway	ENSG00000091592, ENSG00000064393, ENSG00000215301, ENSG00000103490, ENSG00000116679, ENSG00000196954, ENSG00000166266, ENSG00000141682, ENSG00000055130, ENSG00000184990, ENSG00000087088, ENSG00000105483, ENSG00000124762, ENSG00000104320, ENSG00000162511	4.36341	0.000347423
GO:0034097~response to cytokine	ENSG00000136603, ENSG00000067066, ENSG00000160712, ENSG00000162924, ENSG00000114738, ENSG00000104856, ENSG00000115415, ENSG00000134352, ENSG00000077150, ENSG00000128918, ENSG00000188404, ENSG00000109320, ENSG00000143384, ENSG00000161921, ENSG00000102265	4.36341	0.000347423
hsa03040:Spliceosome	ENSG00000089280, ENSG00000092199, ENSG00000198563, ENSG00000147274, ENSG00000124193, ENSG00000135486, ENSG00000099783, ENSG00000265241, ENSG00000115875, ENSG00000144028, ENSG00000100603, ENSG00000169564, ENSG00000100028, ENSG00000112081, ENSG00000119707, ENSG00000125743, ENSG00000087365, ENSG00000161547, ENSG00000128534, ENSG00000109971, ENSG00000130520, ENSG00000179950, ENSG00000136527, ENSG0000…	1.88137	0.000358111
[truncated: 1,573 more rows]

## Sheet: Table 11
Table S11 Differentially expressed genes in epithelial CTCs (eCTCs) vs white blood cells (WBCs) in the validation set.
ENSEMBL ID	Gene symbol	log2(fold change)	P	FDR
ENSG00000125538.11	IL1B	-15.0933	2.88695e-05	4.6277e-05
ENSG00000122862.4	SRGN	-14.6491	2.39989e-09	4.1052e-09
ENSG00000090382.6	LYZ	-14.0641	7.1699e-05	0.000113563
ENSG00000162511.7	LAPTM5	-13.7185	8.39452e-12	1.44966e-11
ENSG00000136167.13	LCP1	-13.6346	7.12177e-08	1.20179e-07
[truncated: 8,067 more rows]

## Sheet: Table S12
Table S12 The processes changed in the epithelial CTCs (eCTCs) vs white blood cells (WBCs) in the validation set.
[truncated: 3,250 more rows]
